# Supplementary material for: 3a,11b-Dihydr­oxy-2-oxo-2,3,3a,11b-tetra­hydro-1H-imidazo[4,5-f][1,10]phenanthrolin-7-ium chloride
Source: Acta Crystallogr Sect E Struct Rep Online. 2008 Jul 16;64(Pt 8):o1489. doi: 10.1107/S160053680802093X (PMC2962096; doi:10.1107/S160053680802093X)
Supplement: Supplementary file 2 [file e-64-o1489-Isup2.hkl]

#
# h,k,l, Fc-squared, Fo-squared, sigma(Fo-squared) and status flag
#
data_I
_shelx_title ' p in P 1 21/c 1'
_shelx_refln_list_code          4
_shelx_F_calc_maximum      238.49
_exptl_crystal_F_000       632.00
_reflns_d_resolution_high  0.8409
 
loop_
 _symmetry_equiv_pos_as_xyz
 'x, y, z'
 '-x, y+1/2, -z+1/2'
 '-x, -y, -z'
 'x, -y-1/2, z-1/2'
 
_cell_length_a     7.9420
_cell_length_b    20.3520
_cell_length_c     8.2972
_cell_angle_alpha  90.000
_cell_angle_beta  106.620
_cell_angle_gamma  90.000
 
_shelx_F_squared_multiplier     1.000
 
loop_
 _refln_index_h
 _refln_index_k
 _refln_index_l
 _refln_F_squared_calc
 _refln_F_squared_meas
 _refln_F_squared_sigma
 _refln_observed_status
   1   0   0     6964.58     5512.22     66.93 o
   2   0   0     6338.83     5992.34     72.21 o
   3   0   0     8405.24     8265.12    121.03 o
   4   0   0      352.93      334.22      6.36 o
   5   0   0      290.48      313.92      5.15 o
   6   0   0       10.01        6.14      1.18 o
   7   0   0       45.28       39.35      2.13 o
   8   0   0      101.02      106.78      3.62 o
   1   1   0      486.39      442.91     26.22 o
   2   1   0     5040.59     3977.59    576.52 o
   3   1   0      163.72      163.53      2.28 o
   4   1   0        0.64        0.17      0.24 o
   5   1   0      700.34      675.58     15.19 o
   6   1   0       15.54        9.21      1.00 o
   7   1   0        6.14        5.76      0.89 o
   8   1   0       75.99       72.37      2.33 o
   0   2   0     1624.85     1506.96     27.72 o
   1   2   0      963.89      954.07     11.37 o
   2   2   0     2950.37     3069.40     22.03 o
   3   2   0       25.65       17.45      0.74 o
   4   2   0        2.57        7.00      0.47 o
   5   2   0      153.21      150.52      1.74 o
   6   2   0      127.89      121.45      1.69 o
   7   2   0       28.44       27.89      1.32 o
   8   2   0        0.83        0.82      0.91 o
   9   2   0       16.40       18.31      3.67 o
   1   3   0      895.46      973.66      7.99 o
   2   3   0     2365.39     2306.67     16.67 o
   3   3   0       73.62      106.98      1.58 o
   4   3   0     1246.11     1245.06      7.90 o
   5   3   0      113.61      113.82      1.58 o
   6   3   0      697.68      674.61      5.60 o
   7   3   0       67.03       67.21      1.70 o
   8   3   0       40.46       45.72      2.16 o
   0   4   0     1212.01     1207.88     12.54 o
   1   4   0     2761.75     2892.34     22.51 o
   2   4   0     2977.13     3031.33     40.25 o
   3   4   0        0.92        0.65      0.27 o
   4   4   0      907.40     1005.66      6.62 o
   5   4   0     1299.33     1345.15      8.20 o
   6   4   0       50.50       52.39      1.36 o
   7   4   0       80.68       71.56      1.76 o
   8   4   0      118.08      116.78      3.90 o
   1   5   0        9.36        6.28      0.82 o
   2   5   0        3.10        7.59      0.65 o
   3   5   0     5993.14     5996.97     41.47 o
   4   5   0      516.95      574.75      4.84 o
   5   5   0      560.71      540.35      4.24 o
   6   5   0       87.84       95.71      2.30 o
   7   5   0      192.37      169.41      2.95 o
   8   5   0       15.78       17.14      1.57 o
   0   6   0     1155.57     1212.99     12.86 o
   1   6   0     1786.34     1732.85     12.74 o
   2   6   0     3617.74     3581.27     31.41 o
   3   6   0        5.86        2.78      0.49 o
   4   6   0     2849.54     2965.43     18.29 o
   5   6   0       93.56       91.13      1.46 o
   6   6   0       24.34       24.29      1.07 o
   7   6   0      323.07      329.44      6.06 o
   8   6   0      114.82      115.80      3.39 o
   1   7   0     2116.47     1964.74     14.45 o
   2   7   0       31.26       36.28      1.20 o
   3   7   0       11.75       27.24      0.72 o
   4   7   0       31.35       25.37      0.96 o
   5   7   0       42.92       43.30      1.05 o
   6   7   0      367.35      396.14      4.31 o
   7   7   0      178.41      168.28      2.78 o
   8   7   0      149.28      159.22      3.41 o
   0   8   0     2356.71     2220.84     22.99 o
   1   8   0     2984.33     3004.00     21.68 o
   2   8   0      379.76      382.78      3.35 o
   3   8   0       38.91       25.68      0.76 o
   4   8   0       53.47       52.46      0.98 o
   5   8   0        3.46        6.94      0.61 o
   6   8   0       20.02       16.85      0.97 o
   7   8   0        3.43        3.88      0.77 o
   8   8   0       50.06       57.70      2.19 o
   1   9   0     3620.56     3594.91     21.75 o
   2   9   0      304.32      300.71      2.54 o
   3   9   0        1.13        0.38      0.29 o
   4   9   0     1503.54     1453.70      9.74 o
   5   9   0      514.94      532.92      4.77 o
   6   9   0       15.99       16.07      1.20 o
   7   9   0      346.02      352.40      4.63 o
   8   9   0      200.65      206.56      3.99 o
   0  10   0     2332.73     2932.84     22.39 o
   1  10   0     1220.84     1325.76      7.73 o
   2  10   0       13.38       12.94      0.74 o
   3  10   0       79.37       83.29      1.33 o
   4  10   0       40.25       42.18      1.12 o
   5  10   0      354.88      345.52      4.17 o
   6  10   0       73.63       64.39      2.19 o
   7  10   0       60.72       57.61      2.09 o
   8  10   0       19.37       23.34      1.59 o
   1  11   0        1.30        5.58      0.41 o
   2  11   0      104.27      110.40      1.42 o
   3  11   0      399.90      422.43      4.11 o
   4  11   0      186.72      205.03      2.35 o
   5  11   0      253.14      237.75      3.49 o
   6  11   0      173.49      162.11      2.89 o
   7  11   0        1.45        4.25      1.05 o
   8  11   0        0.28        0.00      1.13 o
   0  12   0      432.68      392.48      4.31 o
   1  12   0     2659.07     2651.24     14.65 o
   2  12   0      451.97      426.82      3.53 o
   3  12   0     1436.04     1401.48     10.32 o
   4  12   0      213.75      203.57      2.40 o
   5  12   0      688.61      694.10      6.39 o
   6  12   0       54.84       60.65      1.91 o
   7  12   0       34.04       35.41      2.04 o
   1  13   0        6.74        6.15      0.47 o
   2  13   0      153.85      175.28      2.07 o
   3  13   0      641.91      668.90      5.52 o
   4  13   0       20.51       17.33      0.90 o
   5  13   0      133.87      137.76      2.48 o
   6  13   0      295.95      304.01      4.46 o
   7  13   0        2.48        4.85      1.05 o
   0  14   0     1290.91     1265.40     11.05 o
   1  14   0       25.60       25.14      0.81 o
   2  14   0     1053.38     1054.62      7.23 o
   3  14   0       15.08       20.85      0.90 o
   4  14   0      306.26      322.52      4.48 o
   5  14   0     1610.87     1603.91     12.32 o
   6  14   0      171.69      169.42      3.70 o
   7  14   0        9.87       10.81      1.33 o
   1  15   0       61.14       82.94      1.44 o
   2  15   0      298.81      324.93      3.19 o
   3  15   0      628.48      613.63      4.99 o
   4  15   0      134.88      132.93      2.39 o
   5  15   0      228.41      215.42      3.25 o
   6  15   0       89.96       90.18      2.64 o
   7  15   0      356.39      380.86      6.65 o
   0  16   0        0.05        2.01      1.59 o
   1  16   0      236.16      246.16      2.69 o
   2  16   0       18.86       21.73      0.89 o
   3  16   0      763.53      715.95      6.91 o
   4  16   0        7.16        5.28      0.82 o
   5  16   0      191.50      191.61      3.11 o
   6  16   0      229.47      228.92      4.25 o
   1  17   0        6.54        8.53      0.66 o
   2  17   0      322.59      306.32      3.23 o
   3  17   0      507.19      489.55      4.46 o
   4  17   0      334.23      325.01      4.11 o
   5  17   0       19.65       21.52      1.75 o
   6  17   0      243.10      255.41      4.62 o
   0  18   0     1155.43     1156.37     19.34 o
   1  18   0      285.41      255.98      3.07 o
   2  18   0       64.36       57.30      1.41 o
   3  18   0      866.18      858.61      6.70 o
   4  18   0      316.53      323.56      4.21 o
   5  18   0      100.31      107.96      2.44 o
   6  18   0       28.37       25.39      4.89 o
   1  19   0       51.56       55.03      1.46 o
   2  19   0      247.01      216.68      2.93 o
   3  19   0       92.69       76.54      1.97 o
   4  19   0        1.31        3.15      0.78 o
   5  19   0       41.06       39.86      1.80 o
   0  20   0       99.40       98.85      2.76 o
   1  20   0        0.80        2.83      0.60 o
   2  20   0      137.17      146.40      2.44 o
   3  20   0        2.15        4.33      0.85 o
   4  20   0        6.60        7.27      0.94 o
   5  20   0       35.59       40.09      2.24 o
   1  21   0       69.08       63.47      1.66 o
   2  21   0        4.87        8.35      0.82 o
   3  21   0      106.64      102.39      2.54 o
   4  21   0      135.47      160.90      3.27 o
   0  22   0      198.76      203.58      4.28 o
   1  22   0        4.91        4.11      0.69 o
   2  22   0      201.88      192.19      2.98 o
   3  22   0       54.14       53.30      1.94 o
   1  23   0       31.37       27.69      1.29 o
   2  23   0       14.10       11.59      1.03 o
   0  24   0       71.62       75.79      2.74 o
   1  24   0       70.83       78.03      2.52 o
  -8   1   1      319.98      324.08      7.54 o
  -7   1   1      122.62      125.70      2.69 o
  -6   1   1      540.83      537.62      4.69 o
  -5   1   1        0.21        0.70      0.27 o
  -4   1   1      584.88      602.77      9.34 o
  -3   1   1      294.57      292.28      3.23 o
  -2   1   1     3215.16     3307.73     23.85 o
  -1   1   1       94.01       88.93      1.26 o
   0   1   1     2713.16     2503.39     35.49 o
   1   1   1      112.52      147.58      1.47 o
   2   1   1     4606.95     4694.54     36.19 o
   3   1   1       76.11       92.35      1.69 o
   4   1   1     1854.47     1885.30     12.27 o
   5   1   1     1411.78     1311.16      8.58 o
   6   1   1      325.40      322.09      4.16 o
   7   1   1     1513.90     1551.93     13.21 o
   8   1   1       83.11       86.69      2.80 o
  -9   2   1       44.76       44.89      5.10 o
  -8   2   1      618.49      638.06     11.45 o
  -7   2   1        0.36        0.00      0.45 o
  -6   2   1      371.61      379.13      3.95 o
  -5   2   1       27.34       35.84      0.87 o
  -4   2   1     2477.55     2387.83     17.55 o
  -3   2   1      275.59      251.24      2.96 o
  -2   2   1      581.06      492.13      5.25 o
  -1   2   1     9060.25     7740.80     80.99 o
   0   2   1     5536.59     5367.44     41.70 o
   1   2   1      578.57      506.13      4.10 o
   2   2   1      139.93      182.16      2.69 o
   3   2   1      325.85      235.36      2.65 o
   4   2   1       85.93      101.61      1.50 o
   5   2   1        1.29        5.02      0.48 o
   6   2   1       64.03       60.55      1.72 o
   7   2   1     1085.47     1083.32     10.03 o
   8   2   1      114.80      115.56      3.02 o
  -9   3   1        0.28        0.45      2.57 o
  -8   3   1      286.19      305.49      6.14 o
  -7   3   1      259.20      259.11      3.33 o
  -6   3   1       24.52       35.19      1.27 o
  -5   3   1      703.85      799.32      5.32 o
  -4   3   1       23.20       35.82      0.87 o
  -3   3   1      136.42      140.41      2.37 o
  -2   3   1      455.26      470.00      4.39 o
  -1   3   1      510.99      498.94      4.02 o
   0   3   1      309.25      305.91      2.58 o
   1   3   1        6.77        4.88      0.41 o
   2   3   1      227.76      202.25      2.16 o
   3   3   1       26.65        9.64      0.48 o
   4   3   1        1.22        3.93      0.38 o
   5   3   1       23.69       18.63      0.78 o
   6   3   1       36.51       37.23      1.27 o
   7   3   1        3.84        1.96      0.82 o
   8   3   1       20.52       20.55      1.53 o
  -9   4   1       38.46       33.64      4.53 o
  -8   4   1       79.74       84.95      2.92 o
  -7   4   1       17.52       16.22      0.97 o
  -6   4   1      433.83      437.05      3.67 o
  -5   4   1      276.82      243.42      3.18 o
  -4   4   1     1132.23     1172.95      8.00 o
  -3   4   1      798.75      739.08      6.17 o
  -2   4   1     2561.66     2599.49     19.01 o
  -1   4   1     5650.46     5550.85     55.62 o
   0   4   1     3803.49     3629.55     49.32 o
   1   4   1     6541.76     6132.79     51.73 o
   2   4   1     2597.49     2659.44     19.24 o
   3   4   1      921.36     1011.79      7.71 o
   4   4   1      638.81      687.73      6.50 o
   5   4   1      138.18      158.61      2.55 o
   6   4   1      399.40      405.92      4.81 o
   7   4   1      470.70      467.86     11.26 o
   8   4   1       17.76       17.60      1.46 o
  -9   5   1        1.71        3.34      2.57 o
  -8   5   1      414.81      430.13      7.40 o
  -7   5   1        2.23        2.15      0.94 o
  -6   5   1      324.76      333.65      3.24 o
  -5   5   1      271.54      282.12      2.56 o
  -4   5   1      426.35      445.91      3.49 o
  -3   5   1      420.97      381.28      3.62 o
  -2   5   1      118.91      119.98      1.75 o
  -1   5   1      395.98      392.07      5.41 o
   0   5   1     3259.16     3390.84     26.24 o
   1   5   1       75.72      123.76      1.50 o
   2   5   1     3500.65     3504.50     25.08 o
   3   5   1     4403.60     4382.65     26.44 o
   4   5   1       14.98       27.79      0.78 o
   5   5   1       45.19       42.59      1.21 o
   6   5   1      990.28      958.72      9.84 o
   7   5   1       48.01       44.22      2.60 o
   8   5   1      232.22      240.30      5.76 o
  -8   6   1      299.55      319.19      5.47 o
  -7   6   1        3.05        3.10      0.82 o
  -6   6   1       26.09       31.75      1.08 o
  -5   6   1      376.00      391.71      3.42 o
  -4   6   1      136.84      133.19      1.60 o
  -3   6   1        4.17        2.58      0.34 o
  -2   6   1     1902.22     1891.13     15.42 o
  -1   6   1      126.32      113.31      1.51 o
   0   6   1        3.48       10.87      0.49 o
   1   6   1      548.88      628.57      5.22 o
   2   6   1      678.55      617.68      5.34 o
   3   6   1      767.34      974.62      6.87 o
   4   6   1      668.66      714.15      5.61 o
   5   6   1        2.20        3.94      0.53 o
   6   6   1        3.76        5.16      0.65 o
   7   6   1        0.19        0.40      0.68 o
   8   6   1       28.54       28.70      1.77 o
  -8   7   1       40.33       43.20      1.91 o
  -7   7   1      587.70      559.31      7.44 o
  -6   7   1      120.99      119.94      3.31 o
  -5   7   1      843.60      861.27      6.11 o
  -4   7   1      170.59      201.88      2.37 o
  -3   7   1        2.38        0.88      0.32 o
  -2   7   1      265.90      284.15      9.16 o
  -1   7   1      366.37      331.42      9.04 o
   0   7   1      660.47      732.57      5.96 o
   1   7   1     6192.68     6313.74     44.23 o
   2   7   1      550.75      692.75      4.71 o
   3   7   1     1738.05     1808.77     10.97 o
   4   7   1      484.86      429.32      3.88 o
   5   7   1      522.45      516.49      5.99 o
   6   7   1      530.72      529.31      5.30 o
   7   7   1       78.05       76.74      2.17 o
   8   7   1      112.69      120.96      3.22 o
  -8   8   1        4.95        6.28      1.06 o
  -7   8   1       85.81       83.53      2.36 o
  -6   8   1       39.47       39.44      1.42 o
  -5   8   1        9.92        6.59      0.62 o
  -4   8   1     1007.82     1039.57      6.49 o
  -3   8   1      992.53      909.84     11.52 o
  -2   8   1      293.24      342.71      3.44 o
  -1   8   1     6562.04     6411.29     53.44 o
   0   8   1      352.39      342.33      3.32 o
   1   8   1      876.53      908.65      7.37 o
   2   8   1      605.96      602.46      4.28 o
   3   8   1      222.62      239.97      2.32 o
   4   8   1      343.86      313.94      3.16 o
   5   8   1       31.88       33.73      1.18 o
   6   8   1      269.92      257.20      3.42 o
   7   8   1      365.01      362.41      4.94 o
   8   8   1      117.32      123.42      3.61 o
  -8   9   1      135.82      123.88      3.39 o
  -7   9   1       40.95       32.31      1.80 o
  -6   9   1      137.37      120.42      4.65 o
  -5   9   1       31.06       35.90      1.02 o
  -4   9   1       58.31       55.44      1.11 o
  -3   9   1        0.34        0.99      0.32 o
  -2   9   1      686.21      794.26      6.06 o
  -1   9   1      543.20      563.55      4.23 o
   0   9   1      155.60      223.26      2.15 o
   1   9   1       71.11       87.32      1.18 o
   2   9   1       58.63       50.24      0.93 o
   3   9   1       26.16       30.76      0.80 o
   4   9   1      159.99      143.61      2.02 o
   5   9   1        1.29        1.69      0.54 o
   6   9   1      105.33       93.41      2.28 o
   7   9   1      132.21      135.65      2.93 o
   8   9   1        3.13        4.15      1.30 o
  -8  10   1       78.16       85.82      2.60 o
  -7  10   1       13.62        9.51      1.12 o
  -6  10   1      343.18      359.23      4.94 o
  -5  10   1      227.66      198.07      3.45 o
  -4  10   1        4.69        9.76      1.05 o
  -3  10   1     2855.92     2963.98     19.51 o
  -2  10   1      501.10      658.72      4.65 o
  -1  10   1     1550.25     1533.80      8.79 o
   0  10   1      382.55      470.67      3.53 o
   1  10   1     2836.64     2904.76     19.14 o
   2  10   1       10.27       19.32      0.64 o
   3  10   1        0.77        2.13      0.38 o
   4  10   1      501.82      505.67      4.87 o
   5  10   1      211.80      229.48      3.12 o
   6  10   1       21.80       31.05      1.33 o
   7  10   1      201.81      190.82      3.70 o
  -8  11   1       91.19       92.57      2.72 o
  -7  11   1       23.17       26.19      1.57 o
  -6  11   1       10.46       10.26      1.07 o
  -5  11   1      266.34      262.72      3.29 o
  -4  11   1        0.68        0.46      0.27 o
  -3  11   1       17.32       29.39      1.02 o
  -2  11   1       55.81       74.83      1.21 o
  -1  11   1      194.29      216.38      1.98 o
   0  11   1     1348.71     1479.34      8.60 o
   1  11   1      852.10      795.44      6.27 o
   2  11   1       76.73       72.74      1.20 o
   3  11   1     1155.49     1090.40      7.42 o
   4  11   1      578.55      558.33      5.67 o
   5  11   1       41.68       43.39      1.41 o
   6  11   1      309.36      290.64      3.85 o
   7  11   1       37.79       45.97      1.69 o
  -8  12   1        3.80        2.03      1.18 o
  -7  12   1       44.50       41.54      1.87 o
  -6  12   1      102.42       93.73      2.51 o
  -5  12   1      602.43      619.01      5.81 o
  -4  12   1      421.22      414.82      4.25 o
  -3  12   1        6.36        9.28      0.57 o
  -2  12   1        9.79       12.60      4.04 o
  -1  12   1      192.77      253.40      2.26 o
   0  12   1        0.26        0.00      0.24 o
   1  12   1       41.39       43.52      1.49 o
   2  12   1      210.98      208.86      2.08 o
   3  12   1      322.14      335.70      3.81 o
   4  12   1      197.04      195.91      2.80 o
   5  12   1       43.02       48.41      2.01 o
   6  12   1       27.89       21.30      1.21 o
   7  12   1       85.63       76.84      2.10 o
  -7  13   1      132.14      148.95      3.36 o
  -6  13   1        0.07        1.19      0.80 o
  -5  13   1      794.29      776.78      7.55 o
  -4  13   1       66.22       67.08      1.48 o
  -3  13   1      201.28      197.85      2.36 o
  -2  13   1       58.26       49.81      1.09 o
  -1  13   1      843.39      840.64      5.86 o
   0  13   1        4.12        0.72      0.28 o
   1  13   1       11.73        7.41      0.77 o
   2  13   1     1805.57     1732.46     10.77 o
   3  13   1     1685.76     1656.84     12.12 o
   4  13   1      222.99      245.42      3.26 o
   5  13   1      419.12      422.58      4.74 o
   6  13   1      180.91      170.34      2.95 o
   7  13   1      151.51      168.27      3.09 o
  -7  14   1        9.46       11.22      1.49 o
  -6  14   1        7.04        8.31      1.26 o
  -5  14   1      162.04      164.49      2.80 o
  -4  14   1       35.69       36.74      1.12 o
  -3  14   1      333.40      322.61      3.19 o
  -2  14   1      317.22      314.84      3.04 o
  -1  14   1      252.34      216.59      2.36 o
   0  14   1       90.82      118.43      1.55 o
   1  14   1       70.46       64.34      1.16 o
   2  14   1       16.03       16.39      0.90 o
   3  14   1      152.99      156.51      2.47 o
   4  14   1      990.05      935.10      7.97 o
   5  14   1       38.23       32.22      1.36 o
   6  14   1       20.69       16.08      1.13 o
   7  14   1        9.39       11.85      1.42 o
  -7  15   1      150.03      161.37      3.61 o
  -6  15   1       40.40       42.38      1.91 o
  -5  15   1      248.38      257.69      4.33 o
  -4  15   1      252.13      240.58      2.84 o
  -3  15   1     1052.22     1027.45      7.32 o
  -2  15   1      246.14      249.17      2.70 o
  -1  15   1       96.12       79.32      1.42 o
   0  15   1      777.11      773.11      5.68 o
   1  15   1      524.85      532.22      4.33 o
   2  15   1      707.90      692.13      6.16 o
   3  15   1       14.02       15.61      0.96 o
   4  15   1        0.31        0.10      0.57 o
   5  15   1       11.88       14.09      1.06 o
   6  15   1        3.89        3.33      0.80 o
  -7  16   1       11.82       13.11      1.69 o
  -6  16   1       22.21       22.77      1.81 o
  -5  16   1        0.39        1.50      0.86 o
  -4  16   1       55.25       56.34      1.42 o
  -3  16   1     1294.08     1254.17      8.66 o
  -2  16   1       94.92       91.50      1.62 o
  -1  16   1       88.14       95.73      1.62 o
   0  16   1      537.03      530.30      4.66 o
   1  16   1      656.76      639.23      5.05 o
   2  16   1       60.14       61.49      2.17 o
   3  16   1       58.61       61.52      1.81 o
   4  16   1      125.54      122.70      2.39 o
   5  16   1       21.66       23.88      1.51 o
   6  16   1       46.96       47.84      1.75 o
  -6  17   1        8.20        8.04      1.22 o
  -5  17   1      573.74      558.08      7.10 o
  -4  17   1       19.19       18.41      0.96 o
  -3  17   1       48.24       55.20      1.55 o
  -2  17   1        0.18        0.00      0.40 o
  -1  17   1       25.82       31.54      1.04 o
   0  17   1       10.56       14.44      0.80 o
   1  17   1      425.02      396.10      3.95 o
   2  17   1      566.54      570.28      5.23 o
   3  17   1        7.89        6.97      0.80 o
   4  17   1      229.67      215.58      3.29 o
   5  17   1       66.14       72.67      2.02 o
   6  17   1        0.22        0.00      0.74 o
  -6  18   1        0.14        0.00      0.87 o
  -5  18   1        0.05        1.96      0.89 o
  -4  18   1      155.22      154.77      2.55 o
  -3  18   1       48.89       47.79      1.34 o
  -2  18   1      255.66      233.39      2.83 o
  -1  18   1       25.11       16.86      0.90 o
   0  18   1       75.32       69.20      1.56 o
   1  18   1      136.17      141.46      2.23 o
   2  18   1        0.04        0.00      0.54 o
   3  18   1       79.24       82.26      2.01 o
   4  18   1       22.04       16.59      1.25 o
   5  18   1       16.22       17.68      1.23 o
  -5  19   1       11.26       11.26      1.30 o
  -4  19   1       49.70       51.64      1.73 o
  -3  19   1      188.23      172.64      2.54 o
  -2  19   1      609.63      564.59      5.27 o
  -1  19   1       39.78       34.65      1.22 o
   0  19   1       21.10       15.97      0.91 o
   1  19   1      486.56      451.10      4.50 o
   2  19   1       56.26       59.83      1.85 o
   3  19   1      343.83      331.46      4.28 o
   4  19   1       14.71       18.31      1.20 o
   5  19   1       88.08       86.54      2.73 o
  -5  20   1        0.38        0.00      1.24 o
  -4  20   1      571.78      613.02      6.89 o
  -3  20   1       16.99       25.00      1.13 o
  -2  20   1       32.45       43.73      1.39 o
  -1  20   1       47.93       45.11      1.39 o
   0  20   1       53.39       79.39      1.76 o
   1  20   1       38.45       31.28      1.58 o
   2  20   1       20.62       24.89      1.36 o
   3  20   1      114.12      122.98      2.76 o
   4  20   1       15.98       12.66      1.13 o
  -4  21   1        0.56        2.62      1.53 o
  -3  21   1      124.69      112.89      2.25 o
  -2  21   1        4.68        3.84      0.74 o
  -1  21   1       12.57       14.50      0.95 o
   0  21   1        3.69        3.90      0.65 o
   1  21   1      250.90      237.34      3.22 o
   2  21   1       48.42       48.30      1.79 o
   3  21   1       60.28       60.94      2.05 o
   4  21   1       58.94       73.81      2.76 o
  -3  22   1      122.45      115.58      2.47 o
  -2  22   1      256.69      261.04      3.52 o
  -1  22   1       91.76       97.50      2.09 o
   0  22   1        8.91        8.73      0.85 o
   1  22   1      203.51      191.38      2.95 o
   2  22   1       85.65       98.56      2.53 o
   3  22   1        3.66        3.02      0.97 o
  -2  23   1       20.21       20.24      1.16 o
  -1  23   1        0.84       11.38      3.06 o
   0  23   1       21.65       25.27      1.24 o
   1  23   1        0.32        2.19      0.84 o
   2  23   1       12.41       15.21      1.38 o
  -1  24   1      396.79      417.46      5.09 o
   0  24   1        3.91        8.89      1.09 o
  -9   0   2        1.72        1.35      1.88 o
  -8   0   2      608.24      618.80     11.48 o
  -7   0   2       14.76       18.19      1.59 o
  -6   0   2     1237.34     1308.91     13.25 o
  -5   0   2      323.47      300.15      4.23 o
  -4   0   2     9752.49     9339.03     77.66 o
  -3   0   2      141.86      125.74      2.28 o
  -2   0   2    56876.21    38040.04   2473.93 o
   0   0   2     6901.40     6369.66     63.03 o
   1   0   2      112.21      175.80      4.99 o
   2   0   2        8.43        5.61      3.51 o
   3   0   2      842.44      652.46      7.34 o
   4   0   2      707.62      654.49      9.32 o
   5   0   2       17.11       18.20      1.43 o
   6   0   2      106.05       99.16      3.55 o
   7   0   2       55.69       60.70      2.82 o
   8   0   2        6.44        7.35      1.78 o
  -9   1   2        3.83        2.28      1.75 o
  -8   1   2      220.54      225.46      4.01 o
  -7   1   2       33.52       33.37      1.42 o
  -6   1   2       22.70       28.41      1.08 o
  -5   1   2       67.06       67.73      1.52 o
  -4   1   2        6.97        4.78      0.61 o
  -3   1   2       10.24       10.68      0.97 o
  -2   1   2     4336.61     4160.65     36.13 o
  -1   1   2     3448.52     3371.40     30.22 o
   0   1   2       13.73        9.69      0.36 o
   1   1   2     8694.36     8202.38     70.45 o
   2   1   2       86.43       81.36      1.17 o
   3   1   2       74.73       86.59      1.31 o
   4   1   2      896.90      905.04      7.21 o
   5   1   2        0.05        0.79      0.63 o
   6   1   2      152.49      155.36      2.88 o
   7   1   2       92.57       97.46      2.45 o
   8   1   2      169.48      175.10      3.86 o
  -9   2   2       65.09       64.93      3.61 o
  -8   2   2       21.11       19.31      1.44 o
  -7   2   2      335.00      321.81      4.63 o
  -6   2   2       26.71       25.95      1.08 o
  -5   2   2      536.19      539.31      4.51 o
  -4   2   2       83.83       99.14      1.55 o
  -3   2   2      170.83      164.22      2.24 o
  -2   2   2    16879.59    15002.39    296.39 o
  -1   2   2     4254.24     4471.08     56.00 o
   0   2   2     1842.86     1980.57     14.30 o
   1   2   2     1897.97     1939.29     17.34 o
   2   2   2      161.17      171.01      3.82 o
   3   2   2      267.45      239.94      2.35 o
   4   2   2       63.21       52.85      1.35 o
   5   2   2      255.73      249.30      3.12 o
   6   2   2       11.28       10.81      1.11 o
   7   2   2        5.32        4.65      1.10 o
   8   2   2        0.47        0.59      0.88 o
  -9   3   2       10.78       10.83      1.70 o
  -8   3   2      159.62      160.23      3.36 o
  -7   3   2       24.95       25.88      1.45 o
  -6   3   2       42.08       38.16      1.12 o
  -5   3   2      149.52      160.34      1.89 o
  -4   3   2       60.12       66.14      1.14 o
  -3   3   2      239.18      318.04      3.14 o
  -2   3   2     1567.69     1611.81     11.94 o
  -1   3   2     3559.33     3744.03     26.41 o
   0   3   2    10720.25     9389.88    134.11 o
   1   3   2      912.13      866.46      7.56 o
   2   3   2     4202.14     3883.84     30.45 o
   3   3   2     3514.32     3547.70     26.26 o
   4   3   2      135.41      135.71      2.04 o
   5   3   2      116.87      103.74      1.93 o
   6   3   2        9.34       11.57      1.02 o
   7   3   2      384.94      361.61      4.96 o
   8   3   2        7.25       10.26      1.14 o
  -9   4   2       36.37       44.77      2.70 o
  -8   4   2        1.09        0.76      0.81 o
  -7   4   2      382.43      372.03      5.13 o
  -6   4   2     1374.34     1422.25     18.90 o
  -5   4   2      216.55      215.02      2.27 o
  -4   4   2      621.45      535.66      4.58 o
  -3   4   2     3231.39     3471.01     22.72 o
  -2   4   2       55.68       69.82      1.07 o
  -1   4   2      500.70      426.57      3.65 o
   0   4   2     2314.69     2482.31     19.49 o
   1   4   2       19.01       43.45      1.77 o
   2   4   2     1177.82     1289.23      9.14 o
   3   4   2      741.05      765.46      5.65 o
   4   4   2        0.58        0.66      0.35 o
   5   4   2      103.45       85.50      1.91 o
   6   4   2      248.58      230.90      3.60 o
   7   4   2       55.99       59.12      1.99 o
   8   4   2        1.02        0.03      0.85 o
  -9   5   2       38.00       35.34      3.89 o
  -8   5   2       71.48       82.24      2.47 o
  -7   5   2      736.07      712.44      7.90 o
  -6   5   2      285.50      276.17      4.08 o
  -5   5   2      148.96      152.15      2.37 o
  -4   5   2      990.00     1028.72      7.22 o
  -3   5   2      843.15      933.43      6.41 o
  -2   5   2      158.75      194.79      2.10 o
  -1   5   2      498.48      427.19      3.72 o
   0   5   2       30.83       29.91      1.26 o
   1   5   2     5883.30     5909.13     41.51 o
   2   5   2       96.46      117.48      1.43 o
   3   5   2      375.02      320.32      3.49 o
   4   5   2      294.34      263.47      2.88 o
   5   5   2       32.05       36.61      1.23 o
   6   5   2        9.56       10.81      1.02 o
   7   5   2       34.37       30.51      1.95 o
   8   5   2       10.18       10.23      1.33 o
  -9   6   2      120.39      130.44      9.13 o
  -8   6   2      168.62      168.83      4.63 o
  -7   6   2      454.47      468.94      4.95 o
  -6   6   2      584.61      590.97      6.34 o
  -5   6   2      400.51      349.03      3.65 o
  -4   6   2     1810.66     1918.39     11.57 o
  -3   6   2       22.38       48.68      1.11 o
  -2   6   2     4235.75     4196.47     29.88 o
  -1   6   2     1406.52     1537.40     11.48 o
   0   6   2       54.05       29.59      0.96 o
   1   6   2       25.25       19.38      0.65 o
   2   6   2     2932.73     3255.34     19.93 o
   3   6   2      197.18      211.76      2.32 o
   4   6   2      270.38      231.85      2.62 o
   5   6   2       19.84       14.38      0.80 o
   6   6   2      514.56      476.04      5.65 o
   7   6   2       16.71       25.44      1.86 o
   8   6   2      236.62      234.59      5.14 o
  -9   7   2        0.39        1.30      3.00 o
  -8   7   2        0.84        1.48      1.14 o
  -7   7   2      152.61      159.70      2.88 o
  -6   7   2       64.83       65.64      1.59 o
  -5   7   2     1283.71     1311.51     11.82 o
  -4   7   2      250.00      274.28      2.76 o
  -3   7   2       96.38      107.46      1.60 o
  -2   7   2      112.65      114.86      1.85 o
  -1   7   2        0.16        1.06      0.31 o
   0   7   2      288.50      282.22      2.88 o
   1   7   2      278.12      341.17      3.13 o
   2   7   2     1193.05     1267.24      7.94 o
   3   7   2      348.70      345.64      3.24 o
   4   7   2      133.64      142.34      2.00 o
   5   7   2      460.93      463.73      4.39 o
   6   7   2      244.06      226.59      5.62 o
   7   7   2       69.44       67.41      2.37 o
  -8   8   2        6.34       11.13      2.12 o
  -7   8   2       37.03       36.97      1.39 o
  -6   8   2       10.72       10.16      0.81 o
  -5   8   2      319.37      311.72      3.49 o
  -4   8   2      283.28      269.22      2.76 o
  -3   8   2     2540.60     2501.23     16.49 o
  -2   8   2      522.96      548.56      4.20 o
  -1   8   2       56.77       47.96      0.84 o
   0   8   2     2821.18     2956.70     18.07 o
   1   8   2      716.27      862.05      5.67 o
   2   8   2      302.98      301.29      2.63 o
   3   8   2       88.37      100.60      3.21 o
   4   8   2       89.90       70.50      1.43 o
   5   8   2      183.75      187.24      2.54 o
   6   8   2       50.74       49.21      1.58 o
   7   8   2      232.63      227.24      4.37 o
  -8   9   2        1.97        3.36      1.04 o
  -7   9   2       54.87       49.61      1.72 o
  -6   9   2       43.28       45.96      1.52 o
  -5   9   2       43.28       46.94      1.42 o
  -4   9   2      164.79      154.05      2.02 o
  -3   9   2      831.87      840.17      6.14 o
  -2   9   2        0.26        2.19      0.37 o
  -1   9   2      825.42      766.83      5.85 o
   0   9   2     1309.06     1323.82      8.76 o
   1   9   2      880.26      858.73      5.73 o
   2   9   2      269.60      251.48      3.31 o
   3   9   2      400.87      393.31      3.66 o
   4   9   2      789.28      763.70      9.53 o
   5   9   2      100.49       94.85      1.96 o
   6   9   2      411.74      411.69      4.71 o
   7   9   2       14.17       20.77      1.60 o
  -8  10   2       14.95       20.81      1.78 o
  -7  10   2      341.18      347.06      4.29 o
  -6  10   2       32.67       30.04      1.23 o
  -5  10   2      452.71      453.77      4.59 o
  -4  10   2       51.96       44.12      1.13 o
  -3  10   2      453.61      473.03      4.06 o
  -2  10   2     1614.87     1822.80     11.72 o
  -1  10   2      220.86      252.94      3.08 o
   0  10   2      436.80      411.43      7.59 o
   1  10   2        3.52        7.97      0.48 o
   2  10   2      291.21      280.50      2.77 o
   3  10   2      124.98      137.91      1.97 o
   4  10   2      224.99      215.71      3.08 o
   5  10   2      139.64      143.39      2.46 o
   6  10   2      192.09      176.95      2.94 o
   7  10   2        3.13        4.43      1.32 o
  -8  11   2        0.34        1.73      0.91 o
  -7  11   2      152.59      164.48      3.05 o
  -6  11   2       34.50       44.75      1.45 o
  -5  11   2      214.64      217.03      2.97 o
  -4  11   2        0.69        2.58      0.50 o
  -3  11   2      207.10      232.09      2.40 o
  -2  11   2      915.78      919.13      6.64 o
  -1  11   2     1320.36     1439.88      8.43 o
   0  11   2        0.50        0.35      0.21 o
   1  11   2      126.24      103.30      1.44 o
   2  11   2      500.13      522.91      4.14 o
   3  11   2      352.04      340.66      4.01 o
   4  11   2       11.87        7.60      0.75 o
   5  11   2      169.88      188.83      2.93 o
   6  11   2       30.82       29.18      1.35 o
   7  11   2       64.76       66.16      2.50 o
  -8  12   2       10.75       15.12      1.54 o
  -7  12   2      904.86      931.03      9.97 o
  -6  12   2       63.42       66.08      1.79 o
  -5  12   2     1547.11     1519.39     12.64 o
  -4  12   2      149.83      167.01      2.48 o
  -3  12   2      764.52      744.10      5.46 o
  -2  12   2      976.04      922.59      7.24 o
  -1  12   2      692.64      747.52      4.97 o
   0  12   2      188.49      171.93      2.07 o
   1  12   2      190.72      179.43      1.88 o
   2  12   2      260.96      268.01      2.90 o
   3  12   2      953.81      935.62      7.66 o
   4  12   2      736.98      690.24      6.37 o
   5  12   2      154.85      134.41      2.49 o
   6  12   2        0.14        0.00      0.60 o
   7  12   2      185.00      204.71      5.44 o
  -7  13   2        1.91        4.03      1.02 o
  -6  13   2      128.37      128.64      2.74 o
  -5  13   2      210.08      200.82      3.08 o
  -4  13   2       34.72       33.47      1.22 o
  -3  13   2      300.54      325.43      3.91 o
  -2  13   2      133.65      118.50      1.95 o
  -1  13   2       11.22       15.13      0.66 o
   0  13   2       84.44       81.97      1.42 o
   1  13   2      186.19      196.62      2.05 o
   2  13   2      186.83      191.25      2.44 o
   3  13   2      216.85      227.22      4.03 o
   4  13   2      299.87      307.05      3.81 o
   5  13   2       61.15       57.78      1.83 o
   6  13   2        0.32        0.00      0.59 o
  -7  14   2      439.34      476.32      8.35 o
  -6  14   2      821.37      795.03      7.43 o
  -5  14   2      467.80      451.74      4.92 o
  -4  14   2      469.22      438.33      5.10 o
  -3  14   2      273.23      281.85      2.95 o
  -2  14   2       33.26       29.64      1.01 o
  -1  14   2      114.75      117.68      1.69 o
   0  14   2      254.42      276.66      2.57 o
   1  14   2        1.97        1.30      0.46 o
   2  14   2      652.67      674.71      6.03 o
   3  14   2      433.18      422.99      4.54 o
   4  14   2      396.58      359.06      4.27 o
   5  14   2       17.41       19.50      1.17 o
   6  14   2       35.40       38.96      1.60 o
  -7  15   2       43.87       46.61      2.59 o
  -6  15   2       16.64       15.60      1.19 o
  -5  15   2      203.95      218.08      3.58 o
  -4  15   2      218.64      210.53      3.06 o
  -3  15   2       25.44       21.95      1.21 o
  -2  15   2       10.87       15.37      0.75 o
  -1  15   2      857.12      834.07      6.49 o
   0  15   2       46.09       48.34      1.30 o
   1  15   2       92.00       97.04      1.73 o
   2  15   2     1083.15     1049.99      8.50 o
   3  15   2      431.68      444.48      4.78 o
   4  15   2      461.27      445.16      4.96 o
   5  15   2      265.45      274.70      3.87 o
   6  15   2       13.97       14.60      1.16 o
  -7  16   2        0.41        0.85      1.55 o
  -6  16   2      217.95      205.25      4.02 o
  -5  16   2      164.00      176.69      2.98 o
  -4  16   2      189.88      195.37      3.76 o
  -3  16   2      747.68      759.88      6.83 o
  -2  16   2       13.15       14.98      0.78 o
  -1  16   2      165.53      174.13      2.72 o
   0  16   2        1.68        2.25      0.47 o
   1  16   2      860.85      800.58      9.55 o
   2  16   2       10.56       14.75      1.06 o
   3  16   2       25.21       20.34      1.10 o
   4  16   2       77.02       78.80      2.00 o
   5  16   2       35.80       42.56      1.63 o
  -6  17   2       32.47       33.99      1.86 o
  -5  17   2      215.23      206.40      3.30 o
  -4  17   2      131.06      136.31      2.54 o
  -3  17   2       17.59       19.06      1.01 o
  -2  17   2      356.41      326.52      3.83 o
  -1  17   2      102.18       99.17      1.72 o
   0  17   2      494.12      479.26      4.47 o
   1  17   2      150.94      154.48      2.75 o
   2  17   2      267.59      279.36      3.62 o
   3  17   2       21.08       16.33      1.06 o
   4  17   2      162.74      183.55      3.09 o
   5  17   2      160.79      163.59      3.05 o
  -6  18   2       78.54       81.76      2.70 o
  -5  18   2      231.54      230.09      3.59 o
  -4  18   2       98.03      122.45      2.48 o
  -3  18   2      242.21      218.73      3.61 o
  -2  18   2       80.09       86.87      1.71 o
  -1  18   2      425.32      422.84      5.25 o
   0  18   2       41.33       31.80      1.14 o
   1  18   2      363.85      368.84      4.64 o
   2  18   2       89.11       82.60      2.12 o
   3  18   2       43.21       55.13      2.32 o
   4  18   2        4.69        3.01      0.76 o
   5  18   2       53.64       52.56      1.99 o
  -5  19   2       42.71       53.13      1.81 o
  -4  19   2       20.69       22.94      1.30 o
  -3  19   2        8.29        7.60      0.85 o
  -2  19   2       67.58       66.81      1.56 o
  -1  19   2       25.40       21.20      1.01 o
   0  19   2      107.38       83.20      1.76 o
   1  19   2       19.05       19.96      1.22 o
   2  19   2       40.23       39.21      1.61 o
   3  19   2        1.22        3.57      0.82 o
   4  19   2       56.03       59.00      1.88 o
  -5  20   2      142.95      158.30      3.30 o
  -4  20   2        0.04        0.44      0.75 o
  -3  20   2        3.15        0.64      0.64 o
  -2  20   2      629.43      617.22      5.72 o
  -1  20   2      176.91      163.32      2.56 o
   0  20   2       13.03        7.87      0.77 o
   1  20   2      179.10      169.54      3.14 o
   2  20   2      103.89       93.77      2.38 o
   3  20   2       16.77       18.30      1.30 o
   4  20   2        2.29        1.78      0.87 o
  -4  21   2       33.60       38.97      1.67 o
  -3  21   2       26.95       26.61      1.45 o
  -2  21   2       73.39       79.19      1.88 o
  -1  21   2      105.24       93.83      1.99 o
   0  21   2      227.16      229.80      3.39 o
   1  21   2       35.15       41.27      1.71 o
   2  21   2       30.84       39.80      1.73 o
   3  21   2      136.61      115.65      2.79 o
  -3  22   2        0.33        0.11      0.71 o
  -2  22   2      285.82      257.84      3.73 o
  -1  22   2        4.43        8.43      0.83 o
   0  22   2        0.01        1.41      0.96 o
   1  22   2       16.96       13.11      1.16 o
   2  22   2      134.74      126.36      2.91 o
  -2  23   2        5.89        5.59      1.16 o
  -1  23   2        1.70        0.56      0.59 o
   0  23   2       12.65       12.78      1.17 o
   1  23   2        6.25       13.91      1.46 o
  -9   1   3       13.31       16.11      1.59 o
  -8   1   3      119.12      121.41      2.98 o
  -7   1   3      257.20      265.27      4.23 o
  -6   1   3       41.51       42.21      1.65 o
  -5   1   3      110.22      104.54      2.21 o
  -4   1   3     3290.74     3490.03     22.74 o
  -3   1   3      549.92      618.91      5.30 o
  -2   1   3      101.52      144.15      3.18 o
  -1   1   3     1399.00     1552.40     11.54 o
   0   1   3      691.26      737.21      5.96 o
   1   1   3     1039.74     1013.03      7.97 o
   2   1   3      773.16      740.36      5.84 o
   3   1   3      844.20      797.86      6.45 o
   4   1   3      867.31      885.93      8.78 o
   5   1   3      841.50      784.69      8.45 o
   6   1   3        6.81        7.28      1.05 o
   7   1   3       20.02       20.77      1.56 o
  -9   2   3       12.91       17.28      1.63 o
  -8   2   3      342.63      358.18      5.34 o
  -7   2   3       20.03       19.42      1.34 o
  -6   2   3     1252.51     1227.87     10.52 o
  -5   2   3       47.56       65.85      1.63 o
  -4   2   3        0.43        1.51      0.34 o
  -3   2   3      269.29      328.52      3.07 o
  -2   2   3     1180.97     1220.03     11.61 o
  -1   2   3     2334.21     2367.60     17.16 o
   0   2   3       61.03       45.30      0.89 o
   1   2   3     2454.27     2551.85     20.45 o
   2   2   3       21.01       23.94      0.77 o
   3   2   3      635.46      660.65      6.02 o
   4   2   3        5.82        3.81      0.67 o
   5   2   3     3769.17     3537.68     26.12 o
   6   2   3      294.86      296.73      4.33 o
   7   2   3      412.77      403.61      6.04 o
  -9   3   3       35.47       36.39      2.32 o
  -8   3   3       65.06       70.49      2.35 o
  -7   3   3       30.36       29.19      1.54 o
  -6   3   3       28.17       25.96      1.37 o
  -5   3   3      532.61      535.01      4.93 o
  -4   3   3       98.53      112.26      1.71 o
  -3   3   3     1558.39     1564.24     10.87 o
  -2   3   3       24.87       37.89      0.98 o
  -1   3   3        0.48        0.25      0.48 o
   0   3   3      654.30      719.45      5.90 o
   1   3   3     4973.81     5162.57     44.35 o
   2   3   3     2032.23     2192.18     14.89 o
   3   3   3      103.44       95.83      1.64 o
   4   3   3     1102.18     1076.92      9.40 o
   5   3   3      515.19      544.40      6.01 o
   6   3   3        0.01        0.85      0.70 o
   7   3   3       11.65        9.38      1.10 o
  -9   4   3        9.08        8.24      1.23 o
  -8   4   3       84.17       95.01      2.92 o
  -7   4   3      365.01      343.70      5.00 o
  -6   4   3      577.58      565.80      5.86 o
  -5   4   3      597.83      585.49      5.28 o
  -4   4   3       18.29       29.93      0.95 o
  -3   4   3      129.69      128.09      1.72 o
  -2   4   3      111.90      124.86      1.58 o
  -1   4   3      581.52      635.97      5.32 o
   0   4   3      105.69      107.31      2.66 o
   1   4   3      390.86      466.54      4.37 o
   2   4   3      210.46      262.75      2.82 o
   3   4   3      654.51      646.68      5.90 o
   4   4   3       10.86       14.41      1.27 o
   5   4   3      612.98      586.23      7.70 o
   6   4   3      119.21      116.52      2.63 o
   7   4   3      321.00      323.24      4.86 o
  -9   5   3       41.46       45.69      2.14 o
  -8   5   3        6.10        6.28      1.08 o
  -7   5   3      639.18      605.41      7.21 o
  -6   5   3      130.63      137.00      2.51 o
  -5   5   3      339.53      339.35      3.55 o
  -4   5   3      323.92      314.68      3.25 o
  -3   5   3      124.03      104.06      1.33 o
  -2   5   3     1865.24     1899.29     12.90 o
  -1   5   3     2632.08     2497.23     18.18 o
   0   5   3     1078.80     1082.06     22.69 o
   1   5   3      299.61      295.82      2.92 o
   2   5   3      340.06      214.17      2.51 o
   3   5   3      318.64      334.72      3.20 o
   4   5   3      138.50      128.86      1.91 o
   5   5   3       84.45       79.95      2.08 o
   6   5   3      209.34      199.29      3.84 o
   7   5   3        6.03        6.23      1.20 o
  -9   6   3        0.90        0.00      0.91 o
  -8   6   3      157.07      146.78      3.33 o
  -7   6   3       28.88       28.37      1.58 o
  -6   6   3       77.65       74.46      1.88 o
  -5   6   3        0.75        1.16      0.42 o
  -4   6   3       16.88       17.51      0.82 o
  -3   6   3      187.60      194.87      2.02 o
  -2   6   3       72.30       68.90      1.12 o
  -1   6   3       21.51       22.84      0.67 o
   0   6   3      687.68      661.01      5.62 o
   1   6   3     1426.70     1689.70     10.91 o
   2   6   3       97.40       85.80      1.36 o
   3   6   3      144.58      165.30      2.09 o
   4   6   3      131.95      125.59      1.93 o
   5   6   3      265.75      259.23      3.84 o
   6   6   3        6.18        3.47      0.82 o
   7   6   3        9.56        7.59      1.17 o
  -9   7   3       24.73       30.80      2.20 o
  -8   7   3       24.53       24.29      1.76 o
  -7   7   3        6.01        5.33      0.97 o
  -6   7   3      208.95      213.58      3.27 o
  -5   7   3       65.99       63.50      1.63 o
  -4   7   3       53.92       52.86      1.25 o
  -3   7   3     3424.82     3420.03     19.56 o
  -2   7   3        9.28        2.77      0.31 o
  -1   7   3      213.15      200.64      2.01 o
   0   7   3     1797.87     1667.72     10.72 o
   1   7   3     2635.99     2740.13     15.88 o
   2   7   3       74.50       67.52      1.24 o
   3   7   3      660.74      625.74      5.11 o
   4   7   3      728.27      730.80      5.95 o
   5   7   3       19.33       17.82      1.15 o
   6   7   3      172.56      165.92      3.22 o
   7   7   3        7.54       10.20      1.43 o
  -8   8   3      162.89      174.04      3.70 o
  -7   8   3        0.12        0.00      0.66 o
  -6   8   3      176.15      170.16      2.92 o
  -5   8   3      449.55      419.28      4.75 o
  -4   8   3      352.60      360.02      3.70 o
  -3   8   3      469.41      474.79      3.95 o
  -2   8   3       22.02       20.40      0.62 o
  -1   8   3      320.20      315.70      2.81 o
   0   8   3      365.95      420.25      3.72 o
   1   8   3        0.66        1.49      0.29 o
   2   8   3      319.66      353.95      3.32 o
   3   8   3      290.09      271.34      2.94 o
   4   8   3       86.77       88.29      1.68 o
   5   8   3        3.90        0.45      0.63 o
   6   8   3      278.75      273.85      4.79 o
   7   8   3       14.83       15.91      1.79 o
  -8   9   3        2.70        1.76      0.87 o
  -7   9   3        6.67        5.99      0.90 o
  -6   9   3        0.15        0.00      0.48 o
  -5   9   3        1.18        0.28      0.47 o
  -4   9   3      568.61      596.52      5.51 o
  -3   9   3     1108.41     1265.12      9.19 o
  -2   9   3      212.08      222.11      2.34 o
  -1   9   3       36.39       31.55      0.79 o
   0   9   3      183.71      203.06      2.42 o
   1   9   3       32.81       31.94      0.79 o
   2   9   3      353.76      374.33      3.51 o
   3   9   3        4.98        4.07      0.54 o
   4   9   3       76.29       57.60      1.40 o
   5   9   3      164.80      161.62      2.48 o
   6   9   3      217.77      221.27      4.30 o
   7   9   3       49.02       61.78      3.05 o
  -8  10   3      133.86      140.16      3.80 o
  -7  10   3      146.02      128.31      3.03 o
  -6  10   3       26.79       24.40      1.29 o
  -5  10   3     1054.11     1037.02      8.43 o
  -4  10   3      147.21      186.01      2.76 o
  -3  10   3      269.52      262.04      3.01 o
  -2  10   3       25.65       29.62      0.87 o
  -1  10   3       64.60       72.72      1.43 o
   0  10   3      293.75      313.77      2.78 o
   1  10   3      773.65      768.42      6.21 o
   2  10   3       32.76       28.74      1.04 o
   3  10   3      134.48      125.06      1.97 o
   4  10   3      301.87      283.30      3.72 o
   5  10   3      453.63      418.42      4.72 o
   6  10   3      208.68      194.70      4.05 o
  -8  11   3       99.28       99.21      2.93 o
  -7  11   3        4.92        4.69      0.92 o
  -6  11   3       16.05       12.86      0.98 o
  -5  11   3       17.81       23.48      1.10 o
  -4  11   3        2.51        3.25      0.57 o
  -3  11   3      392.69      381.36      3.91 o
  -2  11   3      733.10      774.72      5.88 o
  -1  11   3       21.35        7.47      0.79 o
   0  11   3     1394.19     1383.11      8.81 o
   1  11   3      862.54      851.65      6.41 o
   2  11   3      387.24      385.00      3.72 o
   3  11   3      112.50      105.98      1.84 o
   4  11   3       78.66       72.07      1.76 o
   5  11   3       63.25       76.72      1.94 o
   6  11   3        0.64        1.06      0.86 o
  -8  12   3        4.49        3.34      1.31 o
  -7  12   3      257.62      260.48      3.77 o
  -6  12   3     1169.36     1115.74      9.36 o
  -5  12   3       55.79       47.41      1.74 o
  -4  12   3      197.87      212.37      2.90 o
  -3  12   3       63.67       52.13      1.35 o
  -2  12   3      167.76      171.77      2.03 o
  -1  12   3      277.15      264.67     19.21 o
   0  12   3      617.80      637.83      4.47 o
   1  12   3      152.41      143.17      2.02 o
   2  12   3      287.26      262.01      2.96 o
   3  12   3      166.64      154.42      2.30 o
   4  12   3        4.74        1.49      0.60 o
   5  12   3        5.20        1.76      0.67 o
   6  12   3       26.44       31.87      2.06 o
  -7  13   3      272.23      301.38      4.14 o
  -6  13   3        0.89        1.05      0.70 o
  -5  13   3      156.91      163.39      2.70 o
  -4  13   3        7.54        5.99      0.69 o
  -3  13   3      110.32       99.41      1.90 o
  -2  13   3      263.94      252.16      2.62 o
  -1  13   3      767.24      741.38      6.20 o
   0  13   3      316.49      277.69      2.56 o
   1  13   3      949.97      953.46      7.19 o
   2  13   3       59.56       61.73      1.43 o
   3  13   3      106.99      107.69      2.09 o
   4  13   3      236.82      198.85      3.05 o
   5  13   3       17.88       28.53      1.36 o
   6  13   3        7.95       12.32      1.44 o
  -7  14   3       62.23       67.92      3.38 o
  -6  14   3       35.42       38.97      1.84 o
  -5  14   3      295.66      312.75      3.96 o
  -4  14   3       29.37       31.61      1.26 o
  -3  14   3      153.84      142.43      2.60 o
  -2  14   3      230.69      250.82      2.90 o
  -1  14   3       29.41       31.08      1.16 o
   0  14   3      833.93      834.95      6.51 o
   1  14   3      129.71      138.13      2.10 o
   2  14   3     1105.52     1069.26      8.11 o
   3  14   3        7.41        9.57      0.84 o
   4  14   3      767.19      703.90      6.76 o
   5  14   3       37.16       36.36      1.62 o
   6  14   3      283.10      281.22      8.72 o
  -7  15   3       37.95       36.83      1.91 o
  -6  15   3        2.04        1.31      0.75 o
  -5  15   3       33.04       35.77      1.44 o
  -4  15   3       37.43       36.91      1.39 o
  -3  15   3       23.29       24.91      1.12 o
  -2  15   3      308.67      309.33      3.38 o
  -1  15   3      242.39      239.65      2.65 o
   0  15   3      455.56      479.82      4.46 o
   1  15   3       85.95       73.96      1.75 o
   2  15   3      339.31      328.16      3.90 o
   3  15   3       29.63       34.14      1.35 o
   4  15   3       15.34       15.44      1.09 o
   5  15   3        6.73        7.17      0.95 o
  -7  16   3       68.95       79.83      2.94 o
  -6  16   3      152.22      154.71      2.94 o
  -5  16   3       77.51       78.26      2.23 o
  -4  16   3      293.79      300.19      3.89 o
  -3  16   3       85.13       83.98      1.91 o
  -2  16   3      211.46      220.74      3.04 o
  -1  16   3      974.52      959.56      8.32 o
   0  16   3      392.85      394.90      4.34 o
   1  16   3      735.53      710.80      6.97 o
   2  16   3       81.88       84.80      1.93 o
   3  16   3       85.97       84.63      2.00 o
   4  16   3        0.43        0.00      0.58 o
   5  16   3      293.34      316.58      4.38 o
  -6  17   3        0.25        0.00      0.78 o
  -5  17   3      109.06      112.81      2.45 o
  -4  17   3      859.31      852.72      7.80 o
  -3  17   3       62.39       67.15      1.77 o
  -2  17   3       96.77      107.79      2.15 o
  -1  17   3      955.63      945.19      7.12 o
   0  17   3        5.91        4.78      0.76 o
   1  17   3      192.76      165.85      2.92 o
   2  17   3        8.82        9.93      1.04 o
   3  17   3       37.09       39.79      1.53 o
   4  17   3        0.03        0.00      0.61 o
   5  17   3      117.05      128.65      3.99 o
  -6  18   3        1.07        1.04      0.80 o
  -5  18   3      142.98      138.85      2.78 o
  -4  18   3        7.51        6.41      0.89 o
  -3  18   3       50.47       47.82      1.58 o
  -2  18   3      628.82      574.08      5.77 o
  -1  18   3        1.59        2.27      0.56 o
   0  18   3        0.07        0.27      0.60 o
   1  18   3      146.26      136.20      2.71 o
   2  18   3       25.29       30.44      1.62 o
   3  18   3        0.09        0.00      0.66 o
   4  18   3        9.70       10.16      1.05 o
  -5  19   3       16.89       17.09      1.25 o
  -4  19   3      171.03      168.34      3.02 o
  -3  19   3      113.54      125.62      2.52 o
  -2  19   3        9.48       10.49      0.93 o
  -1  19   3      626.45      620.94      7.17 o
   0  19   3      256.26      264.73      3.96 o
   1  19   3      423.40      431.98      5.34 o
   2  19   3       23.81       25.60      1.41 o
   3  19   3       64.32       63.84      2.46 o
   4  19   3      166.49      205.42      4.00 o
  -5  20   3        9.64        6.95      1.59 o
  -4  20   3        3.31        1.52      0.75 o
  -3  20   3       18.67       14.91      1.29 o
  -2  20   3        1.20        2.32      0.73 o
  -1  20   3       41.19       39.62      1.48 o
   0  20   3        1.91        1.37      0.69 o
   1  20   3        3.57        4.18      0.87 o
   2  20   3       33.89       28.54      1.52 o
   3  20   3        3.57        0.92      0.79 o
  -4  21   3       35.71       35.67      1.63 o
  -3  21   3       17.57       14.17      1.34 o
  -2  21   3       35.75       41.79      1.69 o
  -1  21   3      180.43      152.40      5.27 o
   0  21   3       18.34       12.70      1.14 o
   1  21   3        8.71       10.39      1.12 o
   2  21   3       36.10       40.23      1.81 o
  -3  22   3       48.52       50.86      1.94 o
  -2  22   3       31.42       26.51      1.47 o
  -1  22   3        0.27        1.73      0.91 o
   0  22   3        3.70        5.70      0.92 o
   1  22   3        2.33        1.04      1.03 o
  -1  23   3       49.11       54.45      3.51 o
  -9   0   4      139.50      139.40      5.39 o
  -8   0   4      240.47      249.20      6.86 o
  -7   0   4      103.24       97.83      3.43 o
  -6   0   4      774.79      772.78     10.70 o
  -5   0   4      100.87      101.12      4.04 o
  -4   0   4     9065.17     8930.93    108.31 o
  -3   0   4     2041.36     2260.90     20.15 o
  -2   0   4       38.60       40.90      1.27 o
  -1   0   4      708.02      681.16      8.21 o
   0   0   4      343.27      223.93      3.60 o
   1   0   4      240.27      262.74      3.50 o
   2   0   4      557.08      586.87      7.99 o
   3   0   4       88.21      106.57      3.04 o
   4   0   4      615.31      612.54      9.14 o
   5   0   4      112.98       94.56      3.70 o
   6   0   4       27.89       29.34      2.21 o
   7   0   4      160.41      169.74      5.01 o
  -9   1   4       12.30       13.48      1.62 o
  -8   1   4        0.08        0.00      0.85 o
  -7   1   4      881.90      839.65      9.10 o
  -6   1   4       93.53       98.93      2.43 o
  -5   1   4       40.11       35.90      1.44 o
  -4   1   4     2931.17     2991.48     21.50 o
  -3   1   4     1970.67     1837.70     12.68 o
  -2   1   4       20.05       20.40      0.67 o
  -1   1   4      495.25      481.21      4.40 o
   0   1   4      256.51      246.62      2.72 o
   1   1   4      722.67      787.84      5.69 o
   2   1   4       83.54      108.44      1.69 o
   3   1   4      105.12       85.90      1.91 o
   4   1   4      538.94      511.57      7.72 o
   5   1   4       15.61       22.13      1.30 o
   6   1   4       85.42       90.87      2.42 o
   7   1   4       17.44       16.71      1.70 o
  -9   2   4       13.87       16.52      2.69 o
  -8   2   4        3.37        2.60      0.98 o
  -7   2   4      121.38      120.43      2.90 o
  -6   2   4        1.66        2.22      0.73 o
  -5   2   4       11.18        6.40      0.99 o
  -4   2   4     2863.97     2949.75     19.81 o
  -3   2   4     1132.58     1246.41      9.73 o
  -2   2   4     1490.49     1575.24     10.95 o
  -1   2   4       68.01       57.44      1.15 o
   0   2   4      296.96      351.06      3.52 o
   1   2   4      998.76      991.02      6.90 o
   2   2   4       32.61       28.60      0.93 o
   3   2   4      473.25      460.81      5.05 o
   4   2   4      461.18      436.97      5.15 o
   5   2   4      137.19      119.91      2.62 o
   6   2   4       23.26       21.31      1.37 o
   7   2   4      144.49      146.72      3.54 o
  -9   3   4       87.01       85.60      3.05 o
  -8   3   4      295.95      294.59      4.90 o
  -7   3   4       13.32       14.97      1.29 o
  -6   3   4      301.29      290.13      4.37 o
  -5   3   4      355.83      340.99      4.14 o
  -4   3   4     1122.21     1123.48      8.54 o
  -3   3   4      853.81      855.48      6.64 o
  -2   3   4     3772.22     3505.93     24.80 o
  -1   3   4     1964.93     2097.50     15.61 o
   0   3   4       20.14       15.54      0.62 o
   1   3   4     2745.85     2649.25     17.72 o
   2   3   4      637.02      665.97      5.68 o
   3   3   4      206.68      222.27      3.22 o
   4   3   4       13.87       12.96      1.04 o
   5   3   4      231.29      211.80      3.55 o
   6   3   4       21.07       19.86      1.34 o
   7   3   4       23.14       26.88      2.74 o
  -9   4   4       72.88       74.09      3.06 o
  -8   4   4      148.36      154.79      3.49 o
  -7   4   4        9.84        9.18      1.12 o
  -6   4   4       75.52       76.78      2.21 o
  -5   4   4      401.17      397.44      5.07 o
  -4   4   4        1.31        1.37      0.62 o
  -3   4   4       26.22       16.55      1.35 o
  -2   4   4        4.19        5.69      0.84 o
  -1   4   4       37.55       46.04      1.44 o
   0   4   4     1905.33     2041.25     13.97 o
   1   4   4     1547.82     1483.83     10.61 o
   2   4   4      704.87      673.96      5.77 o
   3   4   4      237.04      256.27      3.52 o
   4   4   4        3.66       10.01      1.07 o
   5   4   4        0.74        1.06      0.67 o
   6   4   4       91.32       98.52      2.56 o
   7   4   4        0.30        2.57      1.29 o
  -9   5   4        2.04        0.93      0.96 o
  -8   5   4        2.87        2.18      0.90 o
  -7   5   4        1.01        0.35      0.72 o
  -6   5   4        0.97        0.55      0.66 o
  -5   5   4       44.20       46.86      2.13 o
  -4   5   4      184.67      228.52      2.74 o
  -3   5   4     1552.31     1620.76     11.49 o
  -2   5   4      197.73      207.59      2.09 o
  -1   5   4       58.77       35.66      1.06 o
   0   5   4     1587.15     1609.23     10.45 o
   1   5   4      238.59      248.68      2.84 o
   2   5   4       21.42       12.87      0.65 o
   3   5   4      255.91      257.44      3.17 o
   4   5   4      567.77      523.56      6.43 o
   5   5   4       33.23       32.75      1.66 o
   6   5   4        1.37        1.16      0.76 o
  -9   6   4      206.87      213.74      4.87 o
  -8   6   4      144.75      156.61      3.52 o
  -7   6   4        0.50        0.29      0.72 o
  -6   6   4      833.78      824.29      8.84 o
  -5   6   4        0.04        0.20      0.74 o
  -4   6   4       85.00       74.77      1.47 o
  -3   6   4      540.80      587.09      5.05 o
  -2   6   4      275.35      312.42      2.82 o
  -1   6   4     1304.92     1407.54     11.40 o
   0   6   4       32.88       65.13      1.12 o
   1   6   4       28.48       19.50      0.72 o
   2   6   4     2012.72     1849.80     12.14 o
   3   6   4      262.12      252.66      3.18 o
   4   6   4      475.78      455.75      5.90 o
   5   6   4       64.34       73.59      2.14 o
   6   6   4      276.35      275.23      4.82 o
  -8   7   4       21.53       24.31      1.64 o
  -7   7   4      148.28      141.90      3.24 o
  -6   7   4       24.01       23.64      1.42 o
  -5   7   4       92.79      105.89      1.91 o
  -4   7   4       50.24       62.84      1.39 o
  -3   7   4      205.04      195.86      2.43 o
  -2   7   4      102.85       94.06      1.45 o
  -1   7   4        0.60        0.38      0.30 o
   0   7   4     1489.07     1616.20     10.45 o
   1   7   4       32.43       30.98      0.91 o
   2   7   4      458.06      428.24      3.90 o
   3   7   4      357.76      382.01      3.79 o
   4   7   4        3.31        0.44      0.62 o
   5   7   4      324.26      301.74      4.47 o
   6   7   4       99.27      101.00      2.65 o
  -8   8   4      191.46      173.15      5.17 o
  -7   8   4      118.56      120.57      3.53 o
  -6   8   4        5.50        2.96      1.19 o
  -5   8   4      270.02      241.91      3.08 o
  -4   8   4     1394.42     1436.77     10.58 o
  -3   8   4      865.48      909.88      7.17 o
  -2   8   4       70.16       65.89      1.20 o
  -1   8   4      209.11      219.47      2.33 o
   0   8   4       66.47       74.80      1.40 o
   1   8   4      285.55      286.43      2.92 o
   2   8   4      322.44      336.09      3.37 o
   3   8   4      115.43      121.59      1.95 o
   4   8   4      193.28      211.72      3.46 o
   5   8   4        0.03        3.83      0.91 o
   6   8   4        2.25        1.23      0.90 o
  -8   9   4       21.88       21.44      1.60 o
  -7   9   4      265.70      263.47      4.59 o
  -6   9   4       98.92      100.47      2.62 o
  -5   9   4      341.41      327.89      3.78 o
  -4   9   4      294.18      280.76      3.30 o
  -3   9   4      856.23      867.99      7.00 o
  -2   9   4     1024.74      987.40      8.16 o
  -1   9   4      131.65      158.50      1.80 o
   0   9   4     1338.49     1355.03      9.33 o
   1   9   4      126.51      119.20      1.78 o
   2   9   4       49.30       57.15      1.39 o
   3   9   4      316.27      276.53      3.17 o
   4   9   4        0.76        0.67      0.66 o
   5   9   4       76.83       89.07      2.42 o
   6   9   4       39.33       49.53      2.29 o
  -8  10   4       55.38       60.54      2.41 o
  -7  10   4      208.17      214.84      4.13 o
  -6  10   4      110.90       97.01      2.60 o
  -5  10   4       34.64       26.99      1.16 o
  -4  10   4        2.70        2.25      0.56 o
  -3  10   4      137.01      118.32      2.14 o
  -2  10   4        0.17        1.61      0.59 o
  -1  10   4       37.63       39.18      0.99 o
   0  10   4      104.17      113.62      1.83 o
   1  10   4      191.50      226.04      2.62 o
   2  10   4      395.03      388.22      3.84 o
   3  10   4       92.96       97.88      1.97 o
   4  10   4      268.39      238.05      3.33 o
   5  10   4      418.73      422.08      7.90 o
   6  10   4        2.38        3.29      1.11 o
  -8  11   4       84.55       85.16      3.13 o
  -7  11   4       43.42       46.23      2.04 o
  -6  11   4       22.18       19.92      1.14 o
  -5  11   4       12.28       14.62      1.93 o
  -4  11   4      778.19      737.84      6.51 o
  -3  11   4      346.13      363.31      3.89 o
  -2  11   4        9.08       11.07      0.72 o
  -1  11   4      927.04      875.32      7.10 o
   0  11   4       16.04       15.05      0.83 o
   1  11   4      367.32      381.17      4.28 o
   2  11   4       60.65       52.47      1.34 o
   3  11   4        0.37        2.15      0.56 o
   4  11   4       21.41       17.54      0.99 o
   5  11   4        3.05        2.35      0.97 o
   6  11   4        2.64        2.60      1.62 o
  -8  12   4       12.53       15.89      2.29 o
  -7  12   4      200.30      205.98      4.13 o
  -6  12   4      153.16      158.54      2.79 o
  -5  12   4      192.99      194.55      3.82 o
  -4  12   4      109.01      114.91      2.15 o
  -3  12   4      255.68      273.13      3.32 o
  -2  12   4       67.95       62.75      1.77 o
  -1  12   4      312.83      297.46      3.45 o
   0  12   4        6.94       14.05      0.82 o
   1  12   4      521.64      475.51      4.69 o
   2  12   4     1089.09      993.93      7.67 o
   3  12   4       12.73        6.40      0.71 o
   4  12   4      183.06      193.71      3.05 o
   5  12   4       34.27       33.38      1.87 o
  -7  13   4      125.98      143.62      3.50 o
  -6  13   4       87.01       76.29      2.61 o
  -5  13   4       70.71       80.15      1.93 o
  -4  13   4      104.45       98.43      2.03 o
  -3  13   4       15.35       15.68      0.93 o
  -2  13   4       30.94       28.20      1.09 o
  -1  13   4       38.80       31.99      1.14 o
   0  13   4      189.90      197.96      2.70 o
   1  13   4      378.31      369.29      4.83 o
   2  13   4      343.32      332.53      3.65 o
   3  13   4       83.46       71.82      1.81 o
   4  13   4        0.04        0.02      0.59 o
   5  13   4       59.26       63.56      2.42 o
  -7  14   4       23.36       17.59      2.27 o
  -6  14   4      123.82      112.58      2.45 o
  -5  14   4        9.08        9.73      1.67 o
  -4  14   4      257.12      267.18      3.55 o
  -3  14   4        2.39        1.40      0.55 o
  -2  14   4       74.53       67.33      2.33 o
  -1  14   4      256.71      244.94      3.51 o
   0  14   4      101.44      108.46      2.03 o
   1  14   4       11.85        9.26      0.78 o
   2  14   4      239.67      231.66      3.00 o
   3  14   4       43.37       46.91      1.53 o
   4  14   4        7.70        7.45      0.88 o
   5  14   4       39.03       44.01      2.18 o
  -7  15   4      335.65      331.40      6.86 o
  -6  15   4        0.80        0.14      0.65 o
  -5  15   4      491.96      463.46      5.22 o
  -4  15   4      159.26      155.29      2.69 o
  -3  15   4       44.59       46.78      1.61 o
  -2  15   4      614.84      625.14      5.88 o
  -1  15   4       12.18       16.32      1.21 o
   0  15   4      458.84      446.59      4.69 o
   1  15   4      595.08      601.09      5.81 o
   2  15   4      460.34      461.21      4.96 o
   3  15   4       35.57       34.75      1.41 o
   4  15   4        0.59        2.13      0.72 o
  -6  16   4       40.79       45.54      1.75 o
  -5  16   4       15.94       20.98      1.26 o
  -4  16   4        2.83        3.10      0.81 o
  -3  16   4       87.57       86.60      1.99 o
  -2  16   4      111.50      102.49      2.09 o
  -1  16   4      938.11      930.18      9.64 o
   0  16   4      325.03      312.42      3.85 o
   1  16   4       41.74       36.19      1.38 o
   2  16   4       68.82       65.54      1.76 o
   3  16   4       27.44       24.18      1.28 o
   4  16   4       68.17       74.08      2.07 o
  -6  17   4        5.98        4.68      0.93 o
  -5  17   4       16.01       10.80      1.18 o
  -4  17   4      222.69      213.61      3.32 o
  -3  17   4      208.80      212.36      3.22 o
  -2  17   4       21.15       15.23      1.01 o
  -1  17   4       91.39       90.01      2.50 o
   0  17   4      396.17      404.78      4.61 o
   1  17   4       32.49       30.58      1.59 o
   2  17   4        1.94        4.45      0.80 o
   3  17   4       43.54       47.52      1.67 o
   4  17   4        0.27        1.53      0.82 o
  -5  18   4      145.79      148.94      2.93 o
  -4  18   4       35.87       44.14      1.66 o
  -3  18   4        1.99        3.12      0.73 o
  -2  18   4      214.09      209.54      3.18 o
  -1  18   4      274.44      281.34      4.62 o
   0  18   4       31.31       31.32      1.45 o
   1  18   4      189.07      190.19      3.32 o
   2  18   4       10.20       10.29      1.06 o
   3  18   4      205.38      190.45      3.49 o
  -5  19   4       10.66        8.80      1.05 o
  -4  19   4      117.09      106.73      2.54 o
  -3  19   4       37.05       39.43      1.58 o
  -2  19   4        4.76        4.07      1.01 o
  -1  19   4       25.62       22.78      2.06 o
   0  19   4       45.90       43.26      1.86 o
   1  19   4      156.25      141.32      2.93 o
   2  19   4       33.64       33.13      1.79 o
   3  19   4        0.33        0.00      0.76 o
  -4  20   4        0.74        1.13      0.75 o
  -3  20   4       42.63       39.54      1.61 o
  -2  20   4        0.10        2.36      0.93 o
  -1  20   4       15.12       14.53      1.83 o
   0  20   4       49.41       51.56      2.61 o
   1  20   4       34.81       41.43      1.76 o
   2  20   4       62.58       65.97      2.29 o
  -3  21   4      130.33      119.61      2.65 o
  -2  21   4       38.34       47.32      2.37 o
  -1  21   4       99.84      112.10      3.40 o
   0  21   4        1.93        1.60      0.99 o
   1  21   4        3.03        4.62      1.01 o
  -1  22   4        2.09        1.43      1.36 o
  -9   1   5       21.93       25.98      2.06 o
  -8   1   5       14.61       19.92      1.67 o
  -7   1   5      447.47      417.57      5.88 o
  -6   1   5      247.93      273.18      4.33 o
  -5   1   5        8.59        8.47      0.85 o
  -4   1   5        0.58        0.74      0.66 o
  -3   1   5      660.75      658.17      6.14 o
  -2   1   5      137.77      135.47      1.68 o
  -1   1   5        4.21        2.78      1.35 o
   0   1   5      361.29      352.59      3.19 o
   1   1   5      227.32      212.48      3.17 o
   2   1   5      122.15      120.70      2.49 o
   3   1   5       21.05       17.49      1.17 o
   4   1   5       59.68       64.28      1.91 o
   5   1   5      262.98      268.42      4.28 o
   6   1   5       10.00        7.93      1.32 o
  -9   2   5        0.77        2.66      1.44 o
  -8   2   5      112.73      114.38      3.44 o
  -7   2   5       17.91       23.16      1.86 o
  -6   2   5      468.83      445.43      5.85 o
  -5   2   5        8.40       15.41      1.02 o
  -4   2   5       53.03       71.39      1.90 o
  -3   2   5      357.52      376.50      3.69 o
  -2   2   5      211.66      239.53      2.40 o
  -1   2   5     1280.51     1345.20      9.75 o
   0   2   5       21.25        7.34      0.50 o
   1   2   5     2312.21     2346.49     16.14 o
   2   2   5      102.28      109.17      2.16 o
   3   2   5     3255.82     3095.72     23.12 o
   4   2   5      194.68      187.06      3.29 o
   5   2   5      363.95      356.19      5.04 o
   6   2   5      168.09      170.03      3.52 o
  -9   3   5      184.31      187.40      5.16 o
  -8   3   5        3.85        5.14      1.08 o
  -7   3   5       25.01       19.97      1.43 o
  -6   3   5      686.55      638.33      7.45 o
  -5   3   5       41.22       37.54      1.41 o
  -4   3   5       10.65       13.82      1.02 o
  -3   3   5       25.12       19.53      0.88 o
  -2   3   5       86.32       94.37      1.38 o
  -1   3   5      316.90      345.24      3.11 o
   0   3   5      343.05      395.38      3.48 o
   1   3   5        6.46        8.83      1.70 o
   2   3   5      148.90      142.53      2.53 o
   3   3   5     1597.64     1544.33     12.90 o
   4   3   5      246.05      252.89      3.90 o
   5   3   5       79.71       79.20      2.29 o
   6   3   5        0.06        0.00      0.76 o
  -9   4   5       33.15       39.39      2.75 o
  -8   4   5      128.20      127.93      3.24 o
  -7   4   5       18.11       17.77      1.37 o
  -6   4   5       73.26       74.87      2.46 o
  -5   4   5      339.86      324.15      4.61 o
  -4   4   5      989.25      993.63      8.71 o
  -3   4   5       32.57       36.48      1.61 o
  -2   4   5       60.94       51.87      1.27 o
  -1   4   5     1269.02     1341.25      9.78 o
   0   4   5        6.39        4.98      0.48 o
   1   4   5      266.29      265.86      2.77 o
   2   4   5       17.30       22.57      1.10 o
   3   4   5     2124.01     2061.50     16.35 o
   4   4   5      223.02      214.63      3.57 o
   5   4   5      160.35      148.02      3.12 o
   6   4   5      221.08      242.07      4.29 o
  -8   5   5      156.31      153.70      3.59 o
  -7   5   5        4.09        4.26      0.96 o
  -6   5   5      718.14      723.82      8.22 o
  -5   5   5      260.09      254.19      4.03 o
  -4   5   5       66.81       65.89      1.90 o
  -3   5   5      384.47      351.91      3.63 o
  -2   5   5      359.72      356.52      3.26 o
  -1   5   5      683.02      716.89      5.44 o
   0   5   5      704.02      819.42      6.07 o
   1   5   5      181.41      192.69      2.32 o
   2   5   5      420.21      383.54      4.56 o
   3   5   5       78.42       77.98      2.05 o
   4   5   5       50.27       45.18      1.70 o
   5   5   5       87.08       87.82      2.45 o
   6   5   5       12.59       13.08      1.60 o
  -8   6   5        0.00        0.61      0.83 o
  -7   6   5        0.05        0.03      0.74 o
  -6   6   5       61.48       57.65      2.17 o
  -5   6   5        0.20        0.00      0.79 o
  -4   6   5        1.71        1.70      0.52 o
  -3   6   5        2.86        1.42      0.40 o
  -2   6   5       47.27       50.16      1.10 o
  -1   6   5      621.08      687.69      5.66 o
   0   6   5       88.06      110.57      1.67 o
   1   6   5      159.12      170.06      2.18 o
   2   6   5      132.33      121.87      2.13 o
   3   6   5        0.50        1.11      0.66 o
   4   6   5       23.21       21.95      1.31 o
   5   6   5      246.80      253.26      4.20 o
   6   6   5      122.07      128.91      4.26 o
  -8   7   5      101.62      103.57      3.73 o
  -7   7   5      179.51      186.73      3.82 o
  -6   7   5      248.57      221.90      3.98 o
  -5   7   5      262.92      255.56      4.10 o
  -4   7   5      227.14      214.14      3.10 o
  -3   7   5      413.98      409.29      4.04 o
  -2   7   5      355.14      346.76      5.53 o
  -1   7   5      181.35      170.13      2.09 o
   0   7   5     1022.61     1041.20      7.46 o
   1   7   5        1.07        2.81      0.47 o
   2   7   5       40.46       43.65      1.34 o
   3   7   5      250.43      203.08      3.34 o
   4   7   5      129.65      125.69      2.76 o
   5   7   5        3.23        4.16      0.96 o
  -8   8   5       57.71       62.36      2.42 o
  -7   8   5       44.50       43.15      3.22 o
  -6   8   5       10.74        6.47      1.02 o
  -5   8   5       45.73       34.82      1.63 o
  -4   8   5      186.07      186.33      2.92 o
  -3   8   5        6.92       11.48      0.85 o
  -2   8   5      814.42      830.69      6.72 o
  -1   8   5      324.51      348.09      3.95 o
   0   8   5      333.57      368.62      3.52 o
   1   8   5      237.24      218.33      2.62 o
   2   8   5      833.75      821.35      6.56 o
   3   8   5       93.03       77.68      2.06 o
   4   8   5      285.82      256.09      4.08 o
   5   8   5      342.90      360.56      5.50 o
  -8   9   5        1.08        0.18      0.90 o
  -7   9   5        0.66        0.00      0.76 o
  -6   9   5       93.27       91.70      2.60 o
  -5   9   5      360.59      362.04      5.13 o
  -4   9   5        0.20        0.00      0.50 o
  -3   9   5       25.96       23.59      0.98 o
  -2   9   5       35.97       41.34      1.20 o
  -1   9   5       97.42      115.14      2.11 o
   0   9   5       98.44      106.32      1.85 o
   1   9   5      277.23      303.55      3.26 o
   2   9   5        2.50        3.64      0.61 o
   3   9   5        0.93        3.03      1.27 o
   4   9   5       19.42       17.21      1.28 o
   5   9   5       18.33       12.76      1.24 o
  -8  10   5       55.30       55.43      3.51 o
  -7  10   5       10.85       10.56      1.26 o
  -6  10   5       69.94       66.79      2.28 o
  -5  10   5       73.43       79.05      2.87 o
  -4  10   5      103.24      109.69      2.06 o
  -3  10   5        2.38        2.05      0.54 o
  -2  10   5       61.66       49.94      1.32 o
  -1  10   5      398.11      418.70      5.12 o
   0  10   5      531.15      525.22      4.60 o
   1  10   5      372.95      386.58      3.86 o
   2  10   5      351.50      341.19      3.69 o
   3  10   5      407.49      377.26      4.96 o
   4  10   5      271.76      288.19      4.44 o
   5  10   5      170.50      180.04      4.01 o
  -7  11   5        7.48       12.10      1.65 o
  -6  11   5      102.76       94.60      3.55 o
  -5  11   5        3.50        5.06      0.92 o
  -4  11   5      765.32      778.37      6.90 o
  -3  11   5       66.69       62.97      1.99 o
  -2  11   5      332.42      323.08      3.61 o
  -1  11   5      629.27      623.34      6.84 o
   0  11   5        5.97        4.90      0.63 o
   1  11   5      156.64      166.10      2.38 o
   2  11   5      217.85      218.76      2.88 o
   3  11   5       19.43       22.11      1.34 o
   4  11   5       33.57       33.72      1.67 o
   5  11   5        2.48        2.24      1.02 o
  -7  12   5       41.72       41.48      2.35 o
  -6  12   5       61.00       72.44      2.68 o
  -5  12   5       22.01       20.85      1.21 o
  -4  12   5       47.31       45.43      1.46 o
  -3  12   5      212.19      218.13      2.99 o
  -2  12   5      234.85      258.43      3.23 o
  -1  12   5      163.53      153.29      2.98 o
   0  12   5      401.04      397.41      4.58 o
   1  12   5       91.53       91.31      1.91 o
   2  12   5      124.09      113.67      2.07 o
   3  12   5      353.78      337.50      3.91 o
   4  12   5        0.15        0.00      0.75 o
   5  12   5        7.42        9.87      2.71 o
  -7  13   5      148.18      148.58      3.65 o
  -6  13   5        3.25        3.32      1.00 o
  -5  13   5      354.32      339.16      4.23 o
  -4  13   5      134.16      130.07      2.41 o
  -3  13   5        3.66        1.40      0.61 o
  -2  13   5      649.50      632.09      6.37 o
  -1  13   5      263.51      261.64      4.07 o
   0  13   5      654.86      651.75      6.53 o
   1  13   5       26.74       27.67      1.20 o
   2  13   5      180.14      171.04      2.61 o
   3  13   5      103.74       86.34      1.93 o
   4  13   5        6.12        8.16      1.22 o
  -7  14   5      153.16      163.18      4.77 o
  -6  14   5        1.80        2.09      0.93 o
  -5  14   5       15.95       13.50      1.04 o
  -4  14   5       39.03       44.17      1.52 o
  -3  14   5       49.72       43.50      1.46 o
  -2  14   5      952.37      934.18      9.67 o
  -1  14   5        0.06        0.53      0.70 o
   0  14   5     1410.23     1398.39     11.68 o
   1  14   5        2.52        3.76      0.71 o
   2  14   5      474.10      424.99      4.80 o
   3  14   5       98.85      118.38      2.53 o
   4  14   5      126.35      129.30      3.82 o
  -6  15   5        1.13        1.01      0.87 o
  -5  15   5        2.87        2.16      0.96 o
  -4  15   5        0.04        0.32      0.62 o
  -3  15   5       62.00       58.98      1.70 o
  -2  15   5       87.08      108.93      2.73 o
  -1  15   5       67.71       63.77      2.14 o
   0  15   5       12.11       13.59      1.08 o
   1  15   5       63.01       68.56      1.82 o
   2  15   5        0.00        0.32      0.64 o
   3  15   5        0.87        0.90      0.73 o
   4  15   5        1.15        3.31      1.58 o
  -6  16   5       26.96       24.39      1.76 o
  -5  16   5        0.43        0.00      0.66 o
  -4  16   5       23.92       29.67      1.40 o
  -3  16   5       60.15       65.49      2.04 o
  -2  16   5      475.66      481.88      6.37 o
  -1  16   5      256.12      252.39      4.31 o
   0  16   5      141.37      142.02      3.15 o
   1  16   5      212.67      228.98      3.37 o
   2  16   5       22.96       20.50      1.67 o
   3  16   5      225.19      252.28      4.06 o
  -5  17   5       11.01        9.88      1.06 o
  -4  17   5        5.32        3.68      0.89 o
  -3  17   5      639.41      661.15      7.12 o
  -2  17   5        0.09        0.53      0.84 o
  -1  17   5       35.53       33.39      1.74 o
   0  17   5        3.17        2.08      0.89 o
   1  17   5       67.23       74.85      2.87 o
   2  17   5       89.56       77.49      3.31 o
   3  17   5       13.85       14.16      1.32 o
  -5  18   5        3.80        1.41      0.88 o
  -4  18   5        6.00        4.42      0.83 o
  -3  18   5       96.26      105.40      2.94 o
  -2  18   5       13.84       19.54      1.53 o
  -1  18   5       14.42       15.71      1.39 o
   0  18   5        1.27        0.00      0.82 o
   1  18   5       27.58       28.55      1.88 o
   2  18   5        3.82        2.38      0.85 o
  -4  19   5       43.47       45.01      1.75 o
  -3  19   5      650.20      648.89      8.25 o
  -2  19   5        0.40        0.47      0.90 o
  -1  19   5      491.45      480.98      6.69 o
   0  19   5        5.43        7.93      1.28 o
   1  19   5       18.37       19.26      1.70 o
  -3  20   5        9.95       10.98      1.53 o
  -2  20   5      127.61      131.70      4.66 o
  -1  20   5       50.54       39.95      2.23 o
   0  20   5        1.52        1.52      0.99 o
  -8   0   6       13.54       14.52      2.29 o
  -7   0   6      153.29      150.46      5.87 o
  -6   0   6       23.67       16.63      1.80 o
  -5   0   6     1348.99     1313.83     25.84 o
  -4   0   6      611.03      671.38      9.45 o
  -3   0   6     1754.63     1883.46     20.77 o
  -2   0   6       57.17       45.48      1.88 o
  -1   0   6      160.02      157.20      2.45 o
   0   0   6      229.72      222.70      4.27 o
   1   0   6      386.20      367.87      6.18 o
   2   0   6       82.33       69.33      2.73 o
   3   0   6       23.50       29.69      2.03 o
   4   0   6      160.22      145.79      4.32 o
   5   0   6      142.91      161.70      4.87 o
  -8   1   6       54.67       57.14      2.54 o
  -7   1   6      288.12      241.80      4.42 o
  -6   1   6       16.25       17.95      1.46 o
  -5   1   6      586.19      567.06      6.20 o
  -4   1   6       10.32       12.45      0.98 o
  -3   1   6        3.50        5.17      0.73 o
  -2   1   6      192.11      175.01      2.58 o
  -1   1   6        1.19        0.02      0.34 o
   0   1   6      181.55      166.95      2.57 o
   1   1   6      331.72      331.86      4.10 o
   2   1   6      390.02      375.51      4.68 o
   3   1   6       32.88       31.12      1.47 o
   4   1   6       13.28       12.19      1.15 o
   5   1   6        4.03        6.97      1.09 o
  -8   2   6        0.56        0.00      1.59 o
  -7   2   6       86.44       86.69      4.16 o
  -6   2   6     1796.54     1693.30     15.61 o
  -5   2   6     1048.48     1032.77     10.49 o
  -4   2   6        0.19        0.00      0.51 o
  -3   2   6       30.11       41.75      1.48 o
  -2   2   6      380.13      410.25      4.03 o
  -1   2   6      628.20      610.47      4.92 o
   0   2   6      224.57      232.42      3.12 o
   1   2   6        4.23        7.29      0.78 o
   2   2   6       62.16       51.21      1.67 o
   3   2   6        0.47        0.00      0.64 o
   4   2   6        5.49        5.62      0.92 o
   5   2   6       12.33        7.73      1.13 o
  -8   3   6       10.81       10.26      1.31 o
  -7   3   6      208.90      215.14      4.15 o
  -6   3   6      511.16      489.50      8.66 o
  -5   3   6      564.63      563.07      8.25 o
  -4   3   6      205.77      190.56      3.32 o
  -3   3   6      389.65      363.18      4.25 o
  -2   3   6      202.32      208.05      2.63 o
  -1   3   6      205.18      211.33      6.55 o
   0   3   6       12.43       16.13      0.82 o
   1   3   6      146.95      163.08      2.74 o
   2   3   6      200.27      204.18      3.29 o
   3   3   6       22.65       24.86      1.35 o
   4   3   6       43.64       49.83      1.87 o
   5   3   6      267.31      280.34      4.63 o
  -8   4   6        2.01        0.45      1.22 o
  -7   4   6        8.70        7.41      1.14 o
  -6   4   6        4.55        4.85      1.26 o
  -5   4   6      111.59      105.79      2.67 o
  -4   4   6        5.32        7.29      0.82 o
  -3   4   6      359.59      357.78      4.70 o
  -2   4   6     1070.55     1076.55      8.36 o
  -1   4   6      737.16      703.64      6.47 o
   0   4   6       98.41       78.71      1.60 o
   1   4   6       78.13       60.66      1.69 o
   2   4   6        0.90        0.18      0.63 o
   3   4   6      111.11      111.33      3.01 o
   4   4   6       30.30       27.65      1.54 o
   5   4   6       75.02       80.74      2.59 o
  -8   5   6       29.74       23.53      1.71 o
  -7   5   6       42.27       32.24      1.82 o
  -6   5   6       52.95       53.61      2.10 o
  -5   5   6      173.70      167.50      3.33 o
  -4   5   6      201.18      219.21      3.63 o
  -3   5   6        8.25        9.24      1.04 o
  -2   5   6        2.08        1.74      0.46 o
  -1   5   6       26.10       24.38      1.07 o
   0   5   6       93.86      101.55      1.70 o
   1   5   6      119.92      119.32      2.34 o
   2   5   6      277.29      255.39      3.77 o
   3   5   6        7.97        3.22      0.79 o
   4   5   6      302.19      285.39      4.47 o
   5   5   6       36.18       35.08      1.82 o
  -8   6   6       62.09       69.49      2.59 o
  -7   6   6        2.71        3.03      0.96 o
  -6   6   6       37.52       35.08      1.78 o
  -5   6   6        1.70        3.05      0.87 o
  -4   6   6      138.04      124.93      2.71 o
  -3   6   6       47.82       51.21      1.67 o
  -2   6   6      233.59      205.46      3.84 o
  -1   6   6      398.12      437.46      4.73 o
   0   6   6      325.47      341.62      3.45 o
   1   6   6      565.23      512.15      5.56 o
   2   6   6      189.58      199.26      3.31 o
   3   6   6        0.87        0.00      0.63 o
   4   6   6      161.15      154.36      3.46 o
   5   6   6       37.43       51.16      2.55 o
  -8   7   6        0.65        2.02      1.07 o
  -7   7   6        2.33        3.04      0.96 o
  -6   7   6        2.11        2.79      1.17 o
  -5   7   6      176.67      156.69      3.26 o
  -4   7   6       44.64       33.30      1.55 o
  -3   7   6       51.42       57.55      1.80 o
  -2   7   6      985.66      978.57      7.90 o
  -1   7   6       23.10       18.90      1.02 o
   0   7   6        7.30        6.32      0.82 o
   1   7   6        0.22        0.76      0.62 o
   2   7   6       38.05       35.91      1.52 o
   3   7   6      338.37      307.79      4.51 o
   4   7   6       22.00       28.71      1.60 o
   5   7   6       50.27       56.04      3.04 o
  -8   8   6       35.97       31.49      2.52 o
  -7   8   6       24.36       21.39      1.63 o
  -6   8   6       33.00       39.64      1.92 o
  -5   8   6        9.41       14.15      1.31 o
  -4   8   6       77.38       84.73      2.91 o
  -3   8   6      359.41      334.62      4.12 o
  -2   8   6        6.01        4.21      0.72 o
  -1   8   6       45.99       50.01      1.66 o
   0   8   6      216.90      219.65      2.94 o
   1   8   6        1.49        1.36      0.52 o
   2   8   6      163.90      182.09      4.11 o
   3   8   6       34.60       26.14      1.45 o
   4   8   6       24.36       25.33      1.52 o
  -7   9   6      139.82      143.06      3.51 o
  -6   9   6      280.43      260.29      4.58 o
  -5   9   6        1.48        0.00      0.72 o
  -4   9   6      362.99      345.25      4.92 o
  -3   9   6       96.49       98.46      1.93 o
  -2   9   6      155.56      154.55      2.93 o
  -1   9   6       43.48       39.45      1.58 o
   0   9   6      127.36      142.20      2.36 o
   1   9   6        5.70        6.05      0.67 o
   2   9   6      296.34      292.19      4.23 o
   3   9   6        0.02        0.37      0.75 o
   4   9   6       54.41       59.99      2.67 o
  -7  10   6       88.59       93.60      2.90 o
  -6  10   6       77.69       73.47      2.49 o
  -5  10   6      193.70      166.14      3.46 o
  -4  10   6      249.89      238.54      4.01 o
  -3  10   6        0.06        0.00      0.55 o
  -2  10   6        6.67        7.10      0.93 o
  -1  10   6       63.50       69.32      2.03 o
   0  10   6       60.63       49.93      2.39 o
   1  10   6        7.18        7.17      0.72 o
   2  10   6      352.64      314.71      4.47 o
   3  10   6       19.51       22.60      1.41 o
   4  10   6       12.52       17.58      1.39 o
  -7  11   6       26.26       25.07      1.75 o
  -6  11   6      121.71      122.29      3.84 o
  -5  11   6      324.91      323.18      5.05 o
  -4  11   6       27.47       29.71      2.59 o
  -3  11   6       46.00       41.38      1.52 o
  -2  11   6      379.82      379.84      5.66 o
  -1  11   6      314.85      322.84      4.65 o
   0  11   6      377.40      377.58      5.82 o
   1  11   6       51.30       58.96      1.53 o
   2  11   6        6.68        5.02      0.88 o
   3  11   6       24.63       34.50      1.68 o
   4  11   6        3.48        1.98      0.89 o
  -7  12   6        8.65       10.68      1.95 o
  -6  12   6       52.64       49.30      2.86 o
  -5  12   6       49.02       41.94      1.95 o
  -4  12   6       58.49       65.70      2.16 o
  -3  12   6       28.22       27.36      1.32 o
  -2  12   6      155.31      130.25      2.88 o
  -1  12   6      228.32      214.70      3.76 o
   0  12   6     1255.08     1218.47     11.75 o
   1  12   6       14.86       14.51      1.00 o
   2  12   6       76.01       83.46      2.25 o
   3  12   6      241.50      238.29      4.09 o
  -6  13   6       33.49       33.68      2.25 o
  -5  13   6       20.82       22.47      2.35 o
  -4  13   6      248.02      250.55      4.29 o
  -3  13   6      159.94      160.28      2.92 o
  -2  13   6        1.56        2.21      0.83 o
  -1  13   6       39.62       38.73      1.77 o
   0  13   6       12.81       13.11      1.50 o
   1  13   6      146.19      140.23      2.78 o
   2  13   6        7.82        9.49      1.03 o
   3  13   6       14.58       12.24      1.23 o
  -6  14   6        0.06        0.00      0.84 o
  -5  14   6       20.86       22.36      1.58 o
  -4  14   6        0.24        1.17      0.74 o
  -3  14   6       55.63       63.63      2.21 o
  -2  14   6      178.05      174.64      3.53 o
  -1  14   6      280.15      273.72      4.49 o
   0  14   6      336.89      351.19      5.20 o
   1  14   6       10.71        6.22      1.20 o
   2  14   6       22.37       22.84      1.52 o
   3  14   6       22.00       32.91      2.82 o
  -6  15   6       70.07       75.28      3.21 o
  -5  15   6      175.48      191.65      3.97 o
  -4  15   6        3.61        3.17      0.85 o
  -3  15   6       12.04       14.46      1.34 o
  -2  15   6      728.47      747.28      8.59 o
  -1  15   6       11.18       12.01      1.25 o
   0  15   6      211.85      219.97      4.05 o
   1  15   6        0.46        0.59      0.70 o
   2  15   6       40.51       52.68      1.92 o
  -5  16   6       13.19       13.40      1.41 o
  -4  16   6      106.96      101.03      2.57 o
  -3  16   6      238.72      245.26      4.47 o
  -2  16   6      180.62      180.48      3.75 o
  -1  16   6        4.23        4.11      0.97 o
   0  16   6        1.15        2.17      0.94 o
   1  16   6        6.05        5.00      1.05 o
   2  16   6        7.66        6.99      1.15 o
  -4  17   6        2.18        3.14      1.03 o
  -3  17   6       30.56       29.35      2.01 o
  -2  17   6       53.03       57.99      2.26 o
  -1  17   6        0.01        0.00      0.83 o
   0  17   6       34.97       35.68      2.23 o
   1  17   6       13.56       14.69      1.58 o
  -4  18   6        0.32        1.58      1.68 o
  -3  18   6        0.40        1.09      0.95 o
  -2  18   6       43.74       45.96      2.17 o
  -1  18   6       21.10       22.14      2.10 o
   0  18   6        2.82        3.83      1.06 o
  -2  19   6       12.02       10.66      1.53 o
  -1  19   6        2.52        0.46      1.02 o
  -8   1   7       80.11       91.99      3.68 o
  -7   1   7       14.37       10.89      1.50 o
  -6   1   7        3.79        0.70      0.87 o
  -5   1   7      127.44      133.05      2.80 o
  -4   1   7        4.28        3.17      0.76 o
  -3   1   7      167.78      176.57      2.93 o
  -2   1   7       81.12       78.42      2.06 o
  -1   1   7       68.93       66.30      3.25 o
   0   1   7        1.20        0.98      0.60 o
   1   1   7       13.46       11.31      1.09 o
   2   1   7      592.40      614.45      6.77 o
   3   1   7      183.95      179.73      3.43 o
   4   1   7       35.04       32.48      1.72 o
  -8   2   7       76.50       68.36      3.26 o
  -7   2   7       10.01       13.68      2.00 o
  -6   2   7       40.60       42.99      1.98 o
  -5   2   7      125.27      121.87      2.93 o
  -4   2   7       12.67       16.21      1.99 o
  -3   2   7     1886.26     1908.24     15.13 o
  -2   2   7       17.71       18.85      1.30 o
  -1   2   7      354.00      356.53      8.13 o
   0   2   7      489.64      461.32      5.75 o
   1   2   7     1026.64     1054.67     10.60 o
   2   2   7        7.21        7.02      0.94 o
   3   2   7      111.36      109.03      2.68 o
   4   2   7       33.63       31.49      1.69 o
  -8   3   7       45.39       33.09      3.00 o
  -7   3   7        2.68        1.54      0.98 o
  -6   3   7        0.92        0.04      0.83 o
  -5   3   7        4.99        7.09      1.07 o
  -4   3   7       15.28       13.11      1.05 o
  -3   3   7        3.04        1.82      0.70 o
  -2   3   7      152.64      160.79      3.38 o
  -1   3   7       83.99       81.29      4.44 o
   0   3   7      134.03      127.37      3.09 o
   1   3   7      949.43      930.78      8.79 o
   2   3   7       29.64       28.23      1.44 o
   3   3   7        8.05        6.55      1.03 o
   4   3   7       17.20       18.66      1.43 o
  -8   4   7       80.65       72.56      3.43 o
  -7   4   7      261.49      241.74      4.62 o
  -6   4   7       38.43       38.71      2.36 o
  -5   4   7      226.04      234.13      4.14 o
  -4   4   7      249.31      241.74      4.51 o
  -3   4   7       13.39       14.87      1.24 o
  -2   4   7      112.78      121.45      2.94 o
  -1   4   7      432.29      444.84      6.36 o
   0   4   7        6.49        6.74      1.03 o
   1   4   7     1106.92     1094.23      9.93 o
   2   4   7      130.12      124.76      2.72 o
   3   4   7      219.01      212.70      3.79 o
   4   4   7       22.53       30.35      1.69 o
  -8   5   7       14.92       18.28      2.57 o
  -7   5   7       37.10       43.35      2.23 o
  -6   5   7        0.51        1.71      0.93 o
  -5   5   7      147.08      137.37      3.15 o
  -4   5   7       12.03        9.22      1.05 o
  -3   5   7        8.78        8.71      1.03 o
  -2   5   7        3.22        4.02      0.89 o
  -1   5   7       10.49        7.97      0.81 o
   0   5   7        0.33        2.19      1.96 o
   1   5   7      101.69      112.57      2.48 o
   2   5   7       13.86       14.32      1.16 o
   3   5   7       81.39       85.91      2.44 o
   4   5   7       62.83       66.58      2.53 o
  -7   6   7       31.87       24.70      1.76 o
  -6   6   7      116.58      122.09      3.16 o
  -5   6   7      320.18      320.85      5.00 o
  -4   6   7       27.33       30.24      1.59 o
  -3   6   7       35.00       38.00      1.62 o
  -2   6   7       29.54       28.52      1.61 o
  -1   6   7        2.83        1.22      0.60 o
   0   6   7      203.92      196.47      4.00 o
   1   6   7      637.58      627.09      6.79 o
   2   6   7      149.01      155.56      3.09 o
   3   6   7       12.52       15.08      1.28 o
   4   6   7        0.16        1.82      1.62 o
  -7   7   7        0.37        0.26      0.97 o
  -6   7   7       98.38       97.82      2.88 o
  -5   7   7       12.22       12.93      1.26 o
  -4   7   7       93.09       96.67      2.55 o
  -3   7   7      320.05      318.22      5.30 o
  -2   7   7      354.46      351.40      6.38 o
  -1   7   7       55.67       48.15      1.57 o
   0   7   7        0.71        0.00      0.81 o
   1   7   7       16.32       25.50      1.35 o
   2   7   7       20.59       25.04      1.44 o
   3   7   7      195.01      198.17      3.73 o
  -7   8   7       47.21       48.03      2.28 o
  -6   8   7      302.25      288.38      4.97 o
  -5   8   7       52.88       50.06      2.07 o
  -4   8   7      911.01      901.21      9.53 o
  -3   8   7      113.51      105.99      3.49 o
  -2   8   7      261.23      259.60      5.41 o
  -1   8   7      441.43      465.77      5.32 o
   0   8   7        9.03       13.85      1.36 o
   1   8   7      247.91      246.73      4.82 o
   2   8   7       70.89       57.69      1.98 o
   3   8   7       12.82       13.44      1.27 o
  -7   9   7       20.61       19.68      1.68 o
  -6   9   7       27.99       22.62      1.66 o
  -5   9   7       13.31       10.58      1.23 o
  -4   9   7        1.03        0.00      0.81 o
  -3   9   7        3.77        4.13      1.24 o
  -2   9   7        2.25        2.92      0.99 o
  -1   9   7       60.17       64.81      2.45 o
   0   9   7       11.76       12.24      1.13 o
   1   9   7        0.01        0.00      0.80 o
   2   9   7       97.89      103.77      2.61 o
   3   9   7        0.30        0.00      0.79 o
  -7  10   7        4.65        6.16      1.45 o
  -6  10   7      126.53      123.28      3.26 o
  -5  10   7        0.51        3.15      0.96 o
  -4  10   7      204.58      209.59      3.87 o
  -3  10   7      316.81      325.55      6.56 o
  -2  10   7      304.49      311.07      4.67 o
  -1  10   7      110.44      118.45      2.79 o
   0  10   7      231.88      259.65      4.25 o
   1  10   7       94.58       85.43      2.88 o
   2  10   7      100.27      100.72      2.59 o
   3  10   7       43.61       44.96      1.96 o
  -6  11   7       53.43       52.79      2.31 o
  -5  11   7        3.20        2.17      0.91 o
  -4  11   7      266.16      266.17      4.47 o
  -3  11   7      205.40      203.51      5.13 o
  -2  11   7      702.11      756.61      8.42 o
  -1  11   7      147.19      148.20      3.17 o
   0  11   7      248.40      258.00      4.30 o
   1  11   7       76.58       80.16      3.38 o
   2  11   7       16.06       16.06      1.29 o
  -6  12   7       13.16       14.54      1.50 o
  -5  12   7        0.03        0.62      0.85 o
  -4  12   7        0.03        0.55      0.91 o
  -3  12   7       78.60       78.29      3.28 o
  -2  12   7      437.13      438.60      7.86 o
  -1  12   7       66.76       76.94      2.37 o
   0  12   7        0.01        0.40      0.78 o
   1  12   7       47.07       45.65      2.77 o
   2  12   7        0.98        0.00      0.92 o
  -6  13   7       59.23       65.67      3.68 o
  -5  13   7       15.20       13.06      1.54 o
  -4  13   7        7.58       10.82      1.77 o
  -3  13   7       46.07       46.53      2.69 o
  -2  13   7       12.66       11.44      2.05 o
  -1  13   7       43.99       52.56      2.10 o
   0  13   7       30.78       27.88      1.66 o
   1  13   7       38.69       37.42      2.61 o
   2  13   7      123.11      137.55      3.88 o
  -5  14   7        7.31        8.80      1.43 o
  -4  14   7      324.01      310.17      7.01 o
  -3  14   7        3.61        4.68      1.46 o
  -2  14   7      483.24      481.85      7.84 o
  -1  14   7        0.50        0.94      0.89 o
   0  14   7      343.76      330.78      5.27 o
   1  14   7        0.33        1.27      1.06 o
  -4  15   7       87.60       88.93      3.81 o
  -3  15   7        8.77        8.07      1.39 o
  -2  15   7       86.21       87.67      2.74 o
  -1  15   7       15.18       17.37      1.72 o
   0  15   7      115.56       95.65      2.84 o
   1  15   7       62.34       65.60      2.69 o
  -4  16   7      260.36      258.09     10.15 o
  -3  16   7      109.89      119.64      3.63 o
  -2  16   7      118.50      135.13      3.72 o
  -1  16   7       27.48       32.95      1.89 o
   0  16   7       50.22       56.36      2.32 o
  -2  17   7       10.93       11.15      1.43 o
  -7   0   8     1197.41     1120.71     19.03 o
  -6   0   8       43.27       38.87      3.13 o
  -5   0   8       79.59       90.87      3.45 o
  -4   0   8       81.50       80.20      3.09 o
  -3   0   8      569.32      559.75      8.65 o
  -2   0   8       10.00       11.38      2.69 o
  -1   0   8        7.04       11.38      2.61 o
   0   0   8       35.99       30.25      3.75 o
   1   0   8        3.54        2.63      1.35 o
   2   0   8       15.10       23.61      2.05 o
   3   0   8       97.63       93.82      6.05 o
  -7   1   8        0.01        0.00      1.30 o
  -6   1   8       18.00       25.54      1.73 o
  -5   1   8       79.62       80.75      2.32 o
  -4   1   8      154.87      136.77      2.83 o
  -3   1   8        0.78        1.09      0.87 o
  -2   1   8       27.30       27.35      2.48 o
  -1   1   8       61.45       61.71      3.46 o
   0   1   8       88.90       93.50      5.34 o
   1   1   8        3.53        3.14      1.02 o
   2   1   8      156.28      172.74      3.40 o
   3   1   8        1.65        1.96      1.17 o
  -7   2   8      172.47      137.56      4.28 o
  -6   2   8       19.26        9.38      1.30 o
  -5   2   8      168.45      156.38      3.47 o
  -4   2   8       97.25       94.07      2.36 o
  -3   2   8        2.84        4.13      1.03 o
  -2   2   8      162.91      161.49      5.54 o
  -1   2   8       22.38       26.90      2.48 o
   0   2   8       29.60       36.33      2.89 o
   1   2   8       90.25       95.41      3.00 o
   2   2   8       19.66       20.18      1.40 o
   3   2   8        4.98        4.93      1.64 o
  -7   3   8      101.01       95.51      3.04 o
  -6   3   8        6.44        2.58      1.01 o
  -5   3   8      103.77       94.63      3.11 o
  -4   3   8        0.04        0.00      0.76 o
  -3   3   8       47.42       52.18      2.20 o
  -2   3   8        4.36        6.64      1.66 o
  -1   3   8      380.36      382.02      9.05 o
   0   3   8      119.24      145.06      5.30 o
   1   3   8        0.81        2.47      0.98 o
   2   3   8       98.34      112.58      2.75 o
  -7   4   8        0.09        1.74      1.19 o
  -6   4   8        9.36        9.55      1.31 o
  -5   4   8      159.36      159.90      3.52 o
  -4   4   8      250.99      254.38      4.28 o
  -3   4   8      288.87      299.68      6.07 o
  -2   4   8       47.90       43.60      3.04 o
  -1   4   8      146.97      163.19      5.59 o
   0   4   8      131.12      126.09      4.98 o
   1   4   8        7.67        8.55      1.23 o
   2   4   8       41.56       39.98      2.19 o
  -7   5   8       71.62       77.60      5.19 o
  -6   5   8       60.27       53.31      2.33 o
  -5   5   8       19.75       18.06      1.47 o
  -4   5   8       44.83       40.22      1.84 o
  -3   5   8       34.57       28.82      2.08 o
  -2   5   8      203.86      212.62      5.12 o
  -1   5   8      143.63      158.39      5.52 o
   0   5   8      281.48      264.10      5.78 o
   1   5   8        1.32        0.00      0.85 o
   2   5   8       58.90       58.55      2.27 o
  -6   6   8       22.50       26.65      1.81 o
  -5   6   8      112.80      122.79      3.11 o
  -4   6   8       78.55       75.97      3.38 o
  -3   6   8       90.55       85.05      4.86 o
  -2   6   8       71.17       73.37      3.04 o
  -1   6   8      255.32      256.92     15.57 o
   0   6   8       36.78       38.08      2.25 o
   1   6   8       12.77       12.42      1.48 o
   2   6   8        7.09        5.77      1.14 o
  -6   7   8       11.15       13.62      1.48 o
  -5   7   8       21.76       25.02      1.65 o
  -4   7   8       26.61       26.11      2.18 o
  -3   7   8       27.62       28.67      2.14 o
  -2   7   8       46.08       43.98      2.41 o
  -1   7   8      106.57      118.25      9.91 o
   0   7   8       12.72       12.32      1.42 o
   1   7   8       39.47       42.77      2.25 o
   2   7   8       29.07       30.98      2.11 o
  -6   8   8       60.04       62.55      2.79 o
  -5   8   8       33.70       33.33      1.85 o
  -4   8   8        1.90        2.55      1.47 o
  -3   8   8       55.64       52.52      2.74 o
  -2   8   8      103.07      103.03      3.51 o
  -1   8   8        4.70        2.41      2.16 o
   0   8   8        0.32        2.81      1.11 o
   1   8   8        3.75        2.66      1.14 o
   2   8   8        4.52        2.71      1.24 o
  -6   9   8        5.13        7.50      1.30 o
  -5   9   8       41.42       35.18      1.93 o
  -4   9   8        3.80        4.29      1.91 o
  -3   9   8        6.04        5.06      1.39 o
  -2   9   8      226.77      224.47      5.33 o
  -1   9   8       47.00       50.96      5.18 o
   0   9   8      189.32      193.05      5.85 o
   1   9   8      266.91      288.78      5.67 o
  -5  10   8       15.85       13.26      1.55 o
  -4  10   8        9.59       10.08      1.74 o
  -3  10   8      120.59      120.44      4.03 o
  -2  10   8      163.25      150.02      5.17 o
  -1  10   8        0.10        0.00      1.81 o
   0  10   8        2.86        1.94      1.28 o
   1  10   8      251.44      249.61      6.22 o
  -5  11   8        6.53        8.75      1.97 o
  -4  11   8        9.16        6.02      1.54 o
  -3  11   8       27.17       24.82      2.87 o
  -2  11   8        2.20        0.75      1.20 o
  -1  11   8       85.85       96.99      3.46 o
   0  11   8        0.59        1.72      1.88 o
   1  11   8        0.01        0.40      1.18 o
  -5  12   8       24.77       27.15      3.79 o
  -4  12   8        0.70        2.33      1.36 o
  -3  12   8        3.98        5.43      1.55 o
  -2  12   8      178.28      183.04      5.05 o
  -1  12   8        8.43        6.29      1.40 o
   0  12   8      205.86      211.59      9.26 o
  -4  13   8       30.43       24.00      4.28 o
  -3  13   8        7.83        6.79      1.65 o
  -2  13   8       16.06       17.64      2.01 o
  -1  13   8        0.78        1.91      1.33 o
  -3  14   8       56.75       61.15      3.76 o
  -2  14   8      270.72      278.31     11.21 o
  -6   1   9        9.81        8.15      1.45 o
  -5   1   9      166.95      159.26      3.63 o
  -4   1   9        1.21        1.80      1.19 o
  -3   1   9       38.83       42.33      3.30 o
  -2   1   9       94.52       94.22      4.54 o
  -1   1   9        7.18        6.00      2.32 o
   0   1   9      434.13      465.01     11.01 o
  -6   2   9       58.90       53.45      2.96 o
  -5   2   9       92.37       89.55      2.79 o
  -4   2   9        2.41        0.63      1.19 o
  -3   2   9      146.05      153.87      5.84 o
  -2   2   9       22.59       19.55      2.46 o
  -1   2   9      122.27      122.15      7.11 o
   0   2   9        9.89        9.87      2.08 o
   1   2   9       26.44       30.17      4.20 o
  -6   3   9        8.50       10.92      1.42 o
  -5   3   9       13.42       11.78      1.54 o
  -4   3   9       13.87       16.24      2.53 o
  -3   3   9        0.21        0.90      1.40 o
  -2   3   9       45.52       48.17      3.49 o
  -1   3   9      148.57      141.94      5.64 o
   0   3   9       61.90       62.24      4.24 o
   1   3   9        0.08        0.00      1.75 o
  -5   4   9       72.30       74.82      2.87 o
  -4   4   9        4.47        7.08      1.59 o
  -3   4   9       32.07       39.34      4.77 o
  -2   4   9        1.97        3.50      1.61 o
  -1   4   9      849.03      845.02     17.41 o
   0   4   9       18.88       25.84      5.28 o
  -5   5   9        0.64        1.83      1.39 o
  -4   5   9      241.58      243.37      5.93 o
  -3   5   9        0.32        0.00      1.88 o
  -2   5   9        8.33       10.60      3.10 o
  -1   5   9      345.75      366.93     11.44 o
   0   5   9       21.85       19.59      2.57 o
  -5   6   9        3.60        2.23      1.44 o
  -4   6   9        0.00        0.00      1.11 o
  -3   6   9        0.06        1.13      1.39 o
  -2   6   9       15.51       14.39      3.47 o
  -1   6   9       79.42       81.12      4.38 o
   0   6   9       25.63       25.48      3.95 o
  -5   7   9        7.58        7.96      2.08 o
  -4   7   9       16.47       14.61      1.94 o
  -3   7   9       29.19       33.87      2.97 o
  -2   7   9       27.93       36.82      4.85 o
  -1   7   9        0.17        0.00      2.16 o
   0   7   9       97.42      101.28      6.61 o
  -4   8   9       50.31       50.28      3.51 o
  -3   8   9       21.53       28.77      2.80 o
  -2   8   9       15.95        6.93      3.18 o
  -4   9   9       43.93       51.90      4.55 o
  -3   9   9       22.09       20.13      2.42 o
 
